# Supplementary material for: Reorganization of gene network for degradation of polycyclic aromatic hydrocarbons (PAHs) in Pseudomonas aeruginosa PAO1 under several conditions
Source: J Appl Genet. 2017 Jul 7;58(4):545–63. doi: 10.1007/s13353-017-0402-9 (PMC5655620; doi:10.1007/s13353-017-0402-9)
Supplement: Supplementary file 1 — (XLSX 2308 kb) [file 13353_2017_402_MOESM1_ESM.xlsx]

## Sheet: Type 1
GSE3090
Control		Category		Test			Category			Control		Category		Test			Category			Control		Category		Test			Category			Control		Category		Test			Category			Control		Category		Test			Category
2	PA0016	Inorganic ion transport and metabolism		14		PA0055	Function unknown			4	PA0023	Energy production and conversion		12	y	PA0154	Secondary metabolites biosynthesis, transport and catabolism			4	PA0023	Energy production and conversion		1		PA0182	Lipid transport and metabolism			12	PA0020	Function unknown		11	y	PA0231	General function prediction only			4	PA0023	Energy production and conversion		13		PA0112	Posttranslational modification, protein turnover, chaperones
	PA0029	Inorganic ion transport and metabolism			y	PA0153	Secondary metabolites biosynthesis, transport and catabolism				PA0024	Coenzyme transport and metabolism				PA0266	Amino acid transport and metabolism				PA0024	Coenzyme transport and metabolism			y	PA0230	Nucleotide transport and metabolism				PA0036	Amino acid transport and metabolism				PA0401	Nucleotide transport and metabolism				PA0024	Coenzyme transport and metabolism				PA0211	Lipid transport and metabolism
	PA0030	Amino acid transport and metabolism				PA0228	Lipid transport and metabolism				PA0031	Inorganic ion transport and metabolism				PA1599	Function unknown				PA0031	Inorganic ion transport and metabolism				PA0606	Amino acid transport and metabolism				PA0040	Intracellular trafficking, secretion, and vesicular transport				PA0764	Signal transduction mechanisms				PA0031	Inorganic ion transport and metabolism			y	PA0232	Function unknown
	PA0035	Amino acid transport and metabolism				PA0348	Unclassified				PA0048	Transcription				PA1915	Signal transduction mechanisms				PA0048	Transcription				PA0717	Unclassified				PA0058	Posttranslational modification, protein turnover, chaperones				PA1568	Translation, ribosomal structure and biogenesis				PA0048	Transcription				PA0239	Carbohydrate transport and metabolism
	PA0053	Unclassified				PA0407	Coenzyme transport and metabolism				PA0107	Posttranslational modification, protein turnover, chaperones				PA2669	Unclassified				PA0107	Posttranslational modification, protein turnover, chaperones				PA0718	Unclassified				PA0094	Function unknown				PA1763	Unclassified				PA0107	Posttranslational modification, protein turnover, chaperones				PA1007	General function prediction only
	PA0055	Function unknown				PA0490	Unclassified				PA0110	Function unknown				PA2922	General function prediction only				PA0110	Function unknown				PA0719	Unclassified				PA0121	Transcription				PA2724	Unclassified				PA0110	Function unknown				PA1038	Unclassified
	PA0113	Posttranslational modification, protein turnover, chaperones				PA0799	Transcription				PA0112	Posttranslational modification, protein turnover, chaperones				PA3273	Unclassified				PA0112	Posttranslational modification, protein turnover, chaperones				PA0720	Unclassified				PA0130	Energy production and conversion				PA3008	Cell cycle control, cell division, chromosome partitioning				PA0112	Posttranslational modification, protein turnover, chaperones				PA1313	Carbohydrate transport and metabolism
	PA0120	Transcription				PA1194	Amino acid transport and metabolism				PA0115	General function prediction only				PA4548	Amino acid transport and metabolism				PA0115	General function prediction only				PA0721	Unclassified				PA0132	Coenzyme transport and metabolism				PA3113	Amino acid transport and metabolism				PA0115	General function prediction only				PA1352	Carbohydrate transport and metabolism
	PA0143	Nucleotide transport and metabolism				PA1326	Amino acid transport and metabolism				PA0118	Secondary metabolites biosynthesis, transport and catabolism				PA4587	Inorganic ion transport and metabolism				PA0118	Secondary metabolites biosynthesis, transport and catabolism				PA0722	Unclassified				PA0156	Cell wall-membrane-envelope biogenesis				PA3140	Replication, recombination and repair				PA0118	Secondary metabolites biosynthesis, transport and catabolism				PA2119	Amino acid transport and metabolism
	PA0153	Secondary metabolites biosynthesis, transport and catabolism				PA1384	Cell wall-membrane-envelope biogenesis				PA0119	Energy production and conversion				PA4770	Energy production and conversion				PA0119	Energy production and conversion				PA0723	Unclassified				PA0166	Nucleotide transport and metabolism				PA4520	Cell motility				PA0119	Energy production and conversion				PA2225	Unclassified
	PA0162	Unclassified				PA1404	Unclassified				PA0129	Amino acid transport and metabolism									PA0129	Amino acid transport and metabolism				PA0724	Unclassified				PA0189	Unclassified				PA4772	Energy production and conversion				PA0129	Amino acid transport and metabolism				PA2833	Signal transduction mechanisms
	PA0172	Signal transduction mechanisms				PA1419	Nucleotide transport and metabolism				PA0141	Function unknown									PA0141	Function unknown				PA0725	Unclassified				PA0206	Amino acid transport and metabolism				PA4966	Function unknown				PA0141	Function unknown				PA3420	Transcription
	PA0183	Inorganic ion transport and metabolism				PA1421	Amino acid transport and metabolism				PA0142	Nucleotide transport and metabolism									PA0142	Nucleotide transport and metabolism				PA0726	General function prediction only				PA0219	Energy production and conversion									PA0142	Nucleotide transport and metabolism				PA4328	Signal transduction mechanisms
	PA0194	Secondary metabolites biosynthesis, transport and catabolism				PA1506	General function prediction only				PA0154	Secondary metabolites biosynthesis, transport and catabolism									PA0154	Secondary metabolites biosynthesis, transport and catabolism				PA0727	Unclassified				PA0231	General function prediction only									PA0154	Secondary metabolites biosynthesis, transport and catabolism				PA4330	Lipid transport and metabolism
	PA0197	Cell wall-membrane-envelope biogenesis				PA1693	Intracellular trafficking, secretion, and vesicular transport				PA0155	Transcription									PA0155	Transcription				PA0728	Replication, recombination and repair				PA0268	Transcription									PA0155	Transcription				PA4806	Signal transduction mechanisms
	PA0221	Coenzyme transport and metabolism				PA2059	General function prediction only				PA0170	Unclassified									PA0170	Unclassified				PA0777	Amino acid transport and metabolism				PA0275	Signal transduction mechanisms									PA0170	Unclassified
	PA0228	Lipid transport and metabolism				PA2138	Replication, recombination and repair				PA0176	Cell motility									PA0176	Cell motility				PA1122	Unclassified				PA0293	General function prediction only									PA0176	Cell motility
	PA0245	Amino acid transport and metabolism				PA2519	Transcription				PA0182	Lipid transport and metabolism									PA0182	Lipid transport and metabolism				PA1211	General function prediction only				PA0296	Amino acid transport and metabolism									PA0182	Lipid transport and metabolism
	PA0290	Signal transduction mechanisms				PA3290	Unclassified				PA0198	Intracellular trafficking, secretion, and vesicular transport									PA0198	Intracellular trafficking, secretion, and vesicular transport				PA1252	Energy production and conversion				PA0325	Amino acid transport and metabolism									PA0198	Intracellular trafficking, secretion, and vesicular transport
	PA0309	Unclassified				PA3679	Secondary metabolites biosynthesis, transport and catabolism				PA0211	Lipid transport and metabolism									PA0211	Lipid transport and metabolism				PA1778	Coenzyme transport and metabolism				PA0331	Amino acid transport and metabolism									PA0211	Lipid transport and metabolism
	PA0310	Posttranslational modification, protein turnover, chaperones				PA3889	Cell wall-membrane-envelope biogenesis				PA0220	Amino acid transport and metabolism									PA0220	Amino acid transport and metabolism				PA2288	Unclassified				PA0333	Cell wall-membrane-envelope biogenesis									PA0220	Amino acid transport and metabolism
	PA0318	Secondary metabolites biosynthesis, transport and catabolism				PA4626	Energy production and conversion				PA0230	Nucleotide transport and metabolism									PA0230	Nucleotide transport and metabolism				PA2415	Unclassified				PA0335	Amino acid transport and metabolism									PA0230	Nucleotide transport and metabolism
	PA0332	Function unknown				PA4929	Signal transduction mechanisms				PA0232	Function unknown									PA0232	Function unknown				PA2796	Carbohydrate transport and metabolism				PA0345	Unclassified									PA0232	Function unknown
	PA0340	General function prediction only				PA5021	Inorganic ion transport and metabolism				PA0233	Transcription									PA0233	Transcription				PA3053	Lipid transport and metabolism				PA0346	Unclassified									PA0233	Transcription
	PA0348	Unclassified				PA5050	Replication, recombination and repair				PA0239	Carbohydrate transport and metabolism									PA0239	Carbohydrate transport and metabolism				PA3418	Amino acid transport and metabolism				PA0357	Replication, recombination and repair									PA0239	Carbohydrate transport and metabolism
	PA0368	General function prediction only				PA5084	Amino acid transport and metabolism				PA0241	Carbohydrate transport and metabolism									PA0241	Carbohydrate transport and metabolism				PA3689	Transcription				PA0363	Coenzyme transport and metabolism									PA0241	Carbohydrate transport and metabolism
	PA0372	General function prediction only				PA5539	Function unknown				PA0243	Transcription									PA0243	Transcription				PA3921	Transcription				PA0401	Nucleotide transport and metabolism									PA0243	Transcription
	PA0407	Coenzyme transport and metabolism									PA0249	Transcription									PA0249	Transcription				PA3973	Transcription				PA0463	Signal transduction mechanisms									PA0249	Transcription
	PA0411	Cell motility									PA0266	Amino acid transport and metabolism									PA0266	Amino acid transport and metabolism				PA4781	Transcription				PA0479	Transcription									PA0266	Amino acid transport and metabolism
	PA0417	Amino acid transport and metabolism									PA0271	Function unknown									PA0271	Function unknown				PA4912	Amino acid transport and metabolism				PA0590	Signal transduction mechanisms									PA0271	Function unknown
	PA0428	Replication, recombination and repair									PA0289	Transcription									PA0289	Transcription				PA5191	Unclassified				PA0649	Amino acid transport and metabolism									PA0289	Transcription
	PA0430	Amino acid transport and metabolism									PA0295	Amino acid transport and metabolism									PA0295	Amino acid transport and metabolism				PA5219	Carbohydrate transport and metabolism				PA0693	Intracellular trafficking, secretion, and vesicular transport									PA0295	Amino acid transport and metabolism
	PA0439	Nucleotide transport and metabolism									PA0298	Amino acid transport and metabolism									PA0298	Amino acid transport and metabolism				PA5532	Unclassified				PA0715	Replication, recombination and repair									PA0298	Amino acid transport and metabolism
	PA0445	Replication, recombination and repair									PA0361	Amino acid transport and metabolism									PA0361	Amino acid transport and metabolism									PA0742	Unclassified									PA0361	Amino acid transport and metabolism
	PA0458	Carbohydrate transport and metabolism									PA0410	Cell motility									PA0410	Cell motility									PA0750	Replication, recombination and repair									PA0410	Cell motility
	PA0467	Posttranslational modification, protein turnover, chaperones									PA0418	Unclassified									PA0418	Unclassified									PA0764	Signal transduction mechanisms									PA0418	Unclassified
	PA0468	Defense mechanisms									PA0423	Function unknown									PA0423	Function unknown									PA0768	Intracellular trafficking, secretion, and vesicular transport									PA0423	Function unknown
	PA0482	Energy production and conversion									PA0437	Nucleotide transport and metabolism									PA0437	Nucleotide transport and metabolism									PA0782	Amino acid transport and metabolism									PA0437	Nucleotide transport and metabolism
	PA0490	Unclassified									PA0440	Amino acid transport and metabolism									PA0440	Amino acid transport and metabolism									PA0810	General function prediction only									PA0440	Amino acid transport and metabolism
	PA0501	Coenzyme transport and metabolism									PA0444	Amino acid transport and metabolism									PA0444	Amino acid transport and metabolism									PA0831	Transcription									PA0444	Amino acid transport and metabolism
	PA0506	Lipid transport and metabolism									PA0450	Inorganic ion transport and metabolism									PA0450	Inorganic ion transport and metabolism									PA0841	Function unknown									PA0450	Inorganic ion transport and metabolism
	PA0532	Unclassified									PA0457	Posttranslational modification, protein turnover, chaperones									PA0457	Posttranslational modification, protein turnover, chaperones									PA0855	Unclassified									PA0457	Posttranslational modification, protein turnover, chaperones
	PA0555	Carbohydrate transport and metabolism									PA0464	Signal transduction mechanisms									PA0464	Signal transduction mechanisms									PA0862	Coenzyme transport and metabolism									PA0464	Signal transduction mechanisms
	PA0575	Amino acid transport and metabolism									PA0473	Posttranslational modification, protein turnover, chaperones									PA0473	Posttranslational modification, protein turnover, chaperones									PA0891	General function prediction only									PA0473	Posttranslational modification, protein turnover, chaperones
	PA0584	Translation, ribosomal structure and biogenesis									PA0480	General function prediction only									PA0480	General function prediction only									PA0893	Transcription									PA0480	General function prediction only
	PA0599	Unclassified									PA0489	General function prediction only									PA0489	General function prediction only									PA0902	Amino acid transport and metabolism									PA0489	General function prediction only
	PA0613	Unclassified									PA0512	Transcription									PA0512	Transcription									PA1005	General function prediction only									PA0512	Transcription
	PA0673	Unclassified									PA0513	Transcription									PA0513	Transcription									PA1009	Amino acid transport and metabolism									PA0513	Transcription
	PA0679	Unclassified									PA0515	Transcription									PA0515	Transcription									PA1031	Function unknown									PA0515	Transcription
	PA0684	Intracellular trafficking, secretion, and vesicular transport									PA0516	Function unknown									PA0516	Function unknown									PA1077	Cell motility									PA0516	Function unknown
	PA0703	Carbohydrate transport and metabolism									PA0517	Energy production and conversion									PA0517	Energy production and conversion									PA1078	Cell motility									PA0517	Energy production and conversion
	PA0730	Lipid transport and metabolism									PA0518	Energy production and conversion									PA0518	Energy production and conversion									PA1097	Signal transduction mechanisms									PA0518	Energy production and conversion
	PA0740	Secondary metabolites biosynthesis, transport and catabolism									PA0519	Energy production and conversion									PA0519	Energy production and conversion									PA1121	Unclassified									PA0519	Energy production and conversion
	PA0771	General function prediction only									PA0524	Inorganic ion transport and metabolism									PA0524	Inorganic ion transport and metabolism									PA1192	Cell cycle control, cell division, chromosome partitioning									PA0524	Inorganic ion transport and metabolism
	PA0788	Cell wall-membrane-envelope biogenesis									PA0527	Signal transduction mechanisms									PA0527	Signal transduction mechanisms									PA1207	Inorganic ion transport and metabolism									PA0527	Signal transduction mechanisms
	PA0790	General function prediction only									PA0539	Carbohydrate transport and metabolism									PA0539	Carbohydrate transport and metabolism									PA1288	Lipid transport and metabolism									PA0539	Carbohydrate transport and metabolism
	PA0799	Transcription									PA0545	Inorganic ion transport and metabolism									PA0545	Inorganic ion transport and metabolism									PA1291	General function prediction only									PA0545	Inorganic ion transport and metabolism
	PA0839	Transcription									PA0558	Coenzyme transport and metabolism									PA0558	Coenzyme transport and metabolism									PA1293	Carbohydrate transport and metabolism									PA0558	Coenzyme transport and metabolism
	PA0842	Cell wall-membrane-envelope biogenesis									PA0565	Function unknown									PA0565	Function unknown									PA1364	Inorganic ion transport and metabolism									PA0565	Function unknown
	PA0852	Function unknown									PA0566	Unclassified									PA0566	Unclassified									PA1376	Signal transduction mechanisms									PA0566	Unclassified
	PA0853	General function prediction only									PA0581	Function unknown									PA0581	Function unknown									PA1410	Amino acid transport and metabolism									PA0581	Function unknown
	PA0856	Function unknown									PA0606	Amino acid transport and metabolism									PA0606	Amino acid transport and metabolism									PA1449	Cell motility									PA0606	Amino acid transport and metabolism
	PA0860	Defense mechanisms									PA0658	General function prediction only									PA0658	General function prediction only									PA1468	Unclassified									PA0658	General function prediction only
	PA0881	General function prediction only									PA0682	Intracellular trafficking, secretion, and vesicular transport									PA0682	Intracellular trafficking, secretion, and vesicular transport									PA1495	Function unknown									PA0682	Intracellular trafficking, secretion, and vesicular transport
	PA0927	Energy production and conversion									PA0696	Unclassified									PA0696	Unclassified									PA1505	Coenzyme transport and metabolism									PA0696	Unclassified
	PA0929	Signal transduction mechanisms									PA0710	Amino acid transport and metabolism									PA0710	Amino acid transport and metabolism									PA1514	Nucleotide transport and metabolism									PA0710	Amino acid transport and metabolism
	PA0955	Unclassified									PA0716	Defense mechanisms									PA0716	Defense mechanisms									PA1522	Posttranslational modification, protein turnover, chaperones									PA0716	Defense mechanisms
	PA0982	Posttranslational modification, protein turnover, chaperones									PA0717	Unclassified									PA0717	Unclassified									PA1526	Transcription									PA0717	Unclassified
	PA0986	Replication, recombination and repair									PA0718	Unclassified									PA0718	Unclassified									PA1568	Translation, ribosomal structure and biogenesis									PA0718	Unclassified
	PA1040	Unclassified									PA0719	Unclassified									PA0719	Unclassified									PA1601	Energy production and conversion									PA0719	Unclassified
	PA1056	Energy production and conversion									PA0720	Unclassified									PA0720	Unclassified									PA1626	Inorganic ion transport and metabolism									PA0720	Unclassified
	PA1067	Transcription									PA0721	Unclassified									PA0721	Unclassified									PA1650	General function prediction only									PA0721	Unclassified
	PA1125	Transcription									PA0722	Unclassified									PA0722	Unclassified									PA1694	Cell motility									PA0722	Unclassified
	PA1142	Transcription									PA0723	Unclassified									PA0723	Unclassified									PA1695	Unclassified									PA0723	Unclassified
	PA1162	Amino acid transport and metabolism									PA0724	Unclassified									PA0724	Unclassified									PA1700	Unclassified									PA0724	Unclassified
	PA1163	Cell wall-membrane-envelope biogenesis									PA0725	Unclassified									PA0725	Unclassified									PA1727	Signal transduction mechanisms									PA0725	Unclassified
	PA1182	Transcription									PA0726	General function prediction only									PA0726	General function prediction only									PA1732	Amino acid transport and metabolism									PA0726	General function prediction only
	PA1194	Amino acid transport and metabolism									PA0727	Unclassified									PA0727	Unclassified									PA1738	Transcription									PA0727	Unclassified
	PA1195	Amino acid transport and metabolism									PA0728	Replication, recombination and repair									PA0728	Replication, recombination and repair									PA1760	Transcription									PA0728	Replication, recombination and repair
	PA1199	Cell wall-membrane-envelope biogenesis									PA0737	Unclassified									PA0737	Unclassified									PA1761	Unclassified									PA0737	Unclassified
	PA1220	Secondary metabolites biosynthesis, transport and catabolism									PA0748	Unclassified									PA0748	Unclassified									PA1763	Unclassified									PA0748	Unclassified
	PA1228	Unclassified									PA0751	General function prediction only									PA0751	General function prediction only									PA1784	Unclassified									PA0751	General function prediction only
	PA1234	Unclassified									PA0777	Amino acid transport and metabolism									PA0777	Amino acid transport and metabolism									PA1803	Posttranslational modification, protein turnover, chaperones									PA0777	Amino acid transport and metabolism
	PA1257	Amino acid transport and metabolism									PA0786	Inorganic ion transport and metabolism									PA0786	Inorganic ion transport and metabolism									PA1841	Function unknown									PA0786	Inorganic ion transport and metabolism
	PA1263	Transcription									PA0824	Function unknown									PA0824	Function unknown									PA1889	Unclassified									PA0824	Function unknown
	PA1264	Transcription									PA0829	Lipid transport and metabolism									PA0829	Lipid transport and metabolism									PA1929	Unclassified									PA0829	Lipid transport and metabolism
	PA1270	Function unknown									PA0835	Energy production and conversion									PA0835	Energy production and conversion									PA1949	Transcription									PA0835	Energy production and conversion
	PA1273	Coenzyme transport and metabolism									PA0836	Energy production and conversion									PA0836	Energy production and conversion									PA1978	Signal transduction mechanisms									PA0836	Energy production and conversion
	PA1274	Energy production and conversion									PA0843	Unclassified									PA0843	Unclassified									PA1986	General function prediction only									PA0843	Unclassified
	PA1275	Coenzyme transport and metabolism									PA0850	Unclassified									PA0850	Unclassified									PA1991	Energy production and conversion									PA0850	Unclassified
	PA1296	Coenzyme transport and metabolism									PA0879	Lipid transport and metabolism									PA0879	Lipid transport and metabolism									PA1998	Transcription									PA0879	Lipid transport and metabolism
	PA1326	Amino acid transport and metabolism									PA0906	Transcription									PA0906	Transcription									PA2051	Inorganic ion transport and metabolism									PA0906	Transcription
	PA1333	Unclassified									PA0919	Intracellular trafficking, secretion, and vesicular transport									PA0919	Intracellular trafficking, secretion, and vesicular transport									PA2079	Amino acid transport and metabolism									PA0919	Intracellular trafficking, secretion, and vesicular transport
	PA1374	Transcription									PA0937	Function unknown									PA0937	Function unknown									PA2081	General function prediction only									PA0937	Function unknown
	PA1375	Coenzyme transport and metabolism									PA0952	Unclassified									PA0952	Unclassified									PA2129	Cell motility									PA0952	Unclassified
	PA1384	Cell wall-membrane-envelope biogenesis									PA0981	Unclassified									PA0981	Unclassified									PA2187	Function unknown									PA0981	Unclassified
	PA1391	Cell wall-membrane-envelope biogenesis									PA0997	Lipid transport and metabolism									PA0997	Lipid transport and metabolism									PA2198	Function unknown									PA0997	Lipid transport and metabolism
	PA1404	Unclassified									PA1000	General function prediction only									PA1000	General function prediction only									PA2236	Cell wall-membrane-envelope biogenesis									PA1000	General function prediction only
	PA1408	Cell wall-membrane-envelope biogenesis									PA1007	General function prediction only									PA1007	General function prediction only									PA2262	Carbohydrate transport and metabolism									PA1007	General function prediction only
	PA1416	Energy production and conversion									PA1010	Amino acid transport and metabolism									PA1010	Amino acid transport and metabolism									PA2358	Unclassified									PA1010	Amino acid transport and metabolism
	PA1418	Amino acid transport and metabolism									PA1038	Unclassified									PA1038	Unclassified									PA2448	General function prediction only									PA1038	Unclassified
	PA1419	Nucleotide transport and metabolism									PA1042	Function unknown									PA1042	Function unknown									PA2457	Cell wall-membrane-envelope biogenesis									PA1042	Function unknown
	PA1420	Function unknown									PA1044	Function unknown									PA1044	Function unknown									PA2477	Posttranslational modification, protein turnover, chaperones									PA1044	Function unknown
	PA1421	Amino acid transport and metabolism									PA1064	Function unknown									PA1064	Function unknown									PA2482	Energy production and conversion									PA1064	Function unknown
	PA1487	Energy production and conversion									PA1066	Lipid transport and metabolism									PA1066	Lipid transport and metabolism									PA2490	Carbohydrate transport and metabolism									PA1066	Lipid transport and metabolism
	PA1490	Transcription									PA1074	Amino acid transport and metabolism									PA1074	Amino acid transport and metabolism									PA2544	General function prediction only									PA1074	Amino acid transport and metabolism
	PA1497	Amino acid transport and metabolism									PA1113	Defense mechanisms									PA1113	Defense mechanisms									PA2561	Cell motility									PA1113	Defense mechanisms
	PA1500	Lipid transport and metabolism									PA1122	Unclassified									PA1122	Unclassified									PA2572	Transcription									PA1122	Unclassified
	PA1502	General function prediction only									PA1145	Transcription									PA1145	Transcription									PA2610	Posttranslational modification, protein turnover, chaperones									PA1145	Transcription
	PA1506	General function prediction only									PA1169	Unclassified									PA1169	Unclassified									PA2624	Energy production and conversion									PA1169	Unclassified
	PA1523	Nucleotide transport and metabolism									PA1188	Energy production and conversion									PA1188	Energy production and conversion									PA2639	Energy production and conversion									PA1188	Energy production and conversion
	PA1542	General function prediction only									PA1190	Unclassified									PA1190	Unclassified									PA2650	Coenzyme transport and metabolism									PA1190	Unclassified
	PA1572	Function unknown									PA1211	General function prediction only									PA1211	General function prediction only									PA2724	Unclassified									PA1211	General function prediction only
	PA1611	Signal transduction mechanisms									PA1246	General function prediction only									PA1246	General function prediction only									PA2725	Posttranslational modification, protein turnover, chaperones									PA1246	General function prediction only
	PA1614	Energy production and conversion									PA1252	Energy production and conversion									PA1252	Energy production and conversion									PA2726	Posttranslational modification, protein turnover, chaperones									PA1252	Energy production and conversion
	PA1619	Function unknown									PA1258	Amino acid transport and metabolism									PA1258	Amino acid transport and metabolism									PA2727	Unclassified									PA1258	Amino acid transport and metabolism
	PA1624	Unclassified									PA1259	Function unknown									PA1259	Function unknown									PA2764	General function prediction only									PA1259	Function unknown
	PA1627	Transcription									PA1262	Carbohydrate transport and metabolism									PA1262	Carbohydrate transport and metabolism									PA2781	Unclassified									PA1262	Carbohydrate transport and metabolism
	PA1643	General function prediction only									PA1289	Unclassified									PA1289	Unclassified									PA2823	General function prediction only									PA1289	Unclassified
	PA1693	Intracellular trafficking, secretion, and vesicular transport									PA1313	Carbohydrate transport and metabolism									PA1313	Carbohydrate transport and metabolism									PA2831	Amino acid transport and metabolism									PA1313	Carbohydrate transport and metabolism
	PA1701	Unclassified									PA1327	Posttranslational modification, protein turnover, chaperones									PA1327	Posttranslational modification, protein turnover, chaperones									PA2890	Lipid transport and metabolism									PA1327	Posttranslational modification, protein turnover, chaperones
	PA1717	Unclassified									PA1328	Transcription									PA1328	Transcription									PA2893	Lipid transport and metabolism									PA1328	Transcription
	PA1725	Cell motility									PA1352	Carbohydrate transport and metabolism									PA1352	Carbohydrate transport and metabolism									PA2945	General function prediction only									PA1352	Carbohydrate transport and metabolism
	PA1731	Function unknown									PA1370	Unclassified									PA1370	Unclassified									PA2947	Unclassified									PA1370	Unclassified
	PA1743	Unclassified									PA1378	Unclassified									PA1378	Unclassified									PA2989	Unclassified									PA1378	Unclassified
	PA1764	Lipid transport and metabolism									PA1386	Carbohydrate transport and metabolism									PA1386	Carbohydrate transport and metabolism									PA2992	Function unknown									PA1386	Carbohydrate transport and metabolism
	PA1816	Replication, recombination and repair									PA1396	Signal transduction mechanisms									PA1396	Signal transduction mechanisms									PA2994	Energy production and conversion									PA1396	Signal transduction mechanisms
	PA1817	General function prediction only									PA1427	Unclassified									PA1427	Unclassified									PA2995	Energy production and conversion									PA1427	Unclassified
	PA1823	Replication, recombination and repair									PA1504	Transcription									PA1504	Transcription									PA2996	Energy production and conversion									PA1504	Transcription
	PA1835	Secondary metabolites biosynthesis, transport and catabolism									PA1519	General function prediction only									PA1519	General function prediction only									PA2998	Energy production and conversion									PA1519	General function prediction only
	PA1851	Signal transduction mechanisms									PA1546	Coenzyme transport and metabolism									PA1546	Coenzyme transport and metabolism									PA3008	Cell cycle control, cell division, chromosome partitioning									PA1546	Coenzyme transport and metabolism
	PA1863	Inorganic ion transport and metabolism									PA1598	Coenzyme transport and metabolism									PA1598	Coenzyme transport and metabolism									PA3028	Coenzyme transport and metabolism									PA1598	Coenzyme transport and metabolism
	PA1871	Cell wall-membrane-envelope biogenesis									PA1599	Function unknown									PA1599	Function unknown									PA3081	Unclassified									PA1599	Function unknown
	PA1877	Cell wall-membrane-envelope biogenesis									PA1600	Energy production and conversion									PA1600	Energy production and conversion									PA3088	Carbohydrate transport and metabolism									PA1600	Energy production and conversion
	PA1878	General function prediction only									PA1623	Posttranslational modification, protein turnover, chaperones									PA1623	Posttranslational modification, protein turnover, chaperones									PA3098	Intracellular trafficking, secretion, and vesicular transport									PA1623	Posttranslational modification, protein turnover, chaperones
	PA1898	Signal transduction mechanisms									PA1631	Lipid transport and metabolism									PA1631	Lipid transport and metabolism									PA3104	Unclassified									PA1631	Lipid transport and metabolism
	PA1906	Nucleotide transport and metabolism									PA1674	Coenzyme transport and metabolism									PA1674	Coenzyme transport and metabolism									PA3113	Amino acid transport and metabolism									PA1674	Coenzyme transport and metabolism
	PA1946	Carbohydrate transport and metabolism									PA1759	Transcription									PA1759	Transcription									PA3116	Amino acid transport and metabolism									PA1759	Transcription
	PA1982	Carbohydrate transport and metabolism									PA1765	Unclassified									PA1765	Unclassified									PA3140	Replication, recombination and repair									PA1765	Unclassified
	PA1996	Posttranslational modification, protein turnover, chaperones									PA1778	Coenzyme transport and metabolism									PA1778	Coenzyme transport and metabolism									PA3211	Secondary metabolites biosynthesis, transport and catabolism									PA1778	Coenzyme transport and metabolism
	PA2005	Transcription									PA1783	Inorganic ion transport and metabolism									PA1783	Inorganic ion transport and metabolism									PA3225	Transcription									PA1783	Inorganic ion transport and metabolism
	PA2018	Defense mechanisms									PA1811	Amino acid transport and metabolism									PA1811	Amino acid transport and metabolism									PA3232	Replication, recombination and repair									PA1811	Amino acid transport and metabolism
	PA2043	Translation, ribosomal structure and biogenesis									PA1827	Lipid transport and metabolism									PA1827	Lipid transport and metabolism									PA3251	General function prediction only									PA1827	Lipid transport and metabolism
	PA2056	Transcription									PA1887	Unclassified									PA1887	Unclassified									PA3270	Translation, ribosomal structure and biogenesis									PA1887	Unclassified
	PA2059	General function prediction only									PA1907	General function prediction only									PA1907	General function prediction only									PA3300	Lipid transport and metabolism									PA1907	General function prediction only
	PA2065	Secondary metabolites biosynthesis, transport and catabolism									PA1915	Signal transduction mechanisms									PA1915	Signal transduction mechanisms									PA3303	Carbohydrate transport and metabolism									PA1915	Signal transduction mechanisms
	PA2077	Carbohydrate transport and metabolism									PA1918	Amino acid transport and metabolism									PA1918	Amino acid transport and metabolism									PA3320	Function unknown									PA1918	Amino acid transport and metabolism
	PA2082	Transcription									PA1924	Intracellular trafficking, secretion, and vesicular transport									PA1924	Intracellular trafficking, secretion, and vesicular transport									PA3398	Transcription									PA1924	Intracellular trafficking, secretion, and vesicular transport
	PA2125	Energy production and conversion									PA1962	Lipid transport and metabolism									PA1962	Lipid transport and metabolism									PA3440	Function unknown									PA1962	Lipid transport and metabolism
	PA2138	Replication, recombination and repair									PA1980	Signal transduction mechanisms									PA1980	Signal transduction mechanisms									PA3471	Energy production and conversion									PA1980	Signal transduction mechanisms
	PA2145	Unclassified									PA2029	Function unknown									PA2029	Function unknown									PA3501	Unclassified									PA2029	Function unknown
	PA2157	Function unknown									PA2047	Transcription									PA2047	Transcription									PA3507	Lipid transport and metabolism									PA2047	Transcription
	PA2167	Unclassified									PA2068	Unclassified									PA2068	Unclassified									PA3515	Transcription									PA2068	Unclassified
	PA2179	Translation, ribosomal structure and biogenesis									PA2078	Energy production and conversion									PA2078	Energy production and conversion									PA3535	Posttranslational modification, protein turnover, chaperones									PA2078	Energy production and conversion
	PA2201	General function prediction only									PA2087	Unclassified									PA2087	Unclassified									PA3587	Transcription									PA2087	Unclassified
	PA2208	Unclassified									PA2088	Secondary metabolites biosynthesis, transport and catabolism									PA2088	Secondary metabolites biosynthesis, transport and catabolism									PA3597	Amino acid transport and metabolism									PA2088	Secondary metabolites biosynthesis, transport and catabolism
	PA2213	Unclassified									PA2104	Amino acid transport and metabolism									PA2104	Amino acid transport and metabolism									PA3663	General function prediction only									PA2104	Amino acid transport and metabolism
	PA2221	Replication, recombination and repair									PA2105	Amino acid transport and metabolism									PA2105	Amino acid transport and metabolism									PA3664	Inorganic ion transport and metabolism									PA2105	Amino acid transport and metabolism
	PA2239	Cell wall-membrane-envelope biogenesis									PA2119	Amino acid transport and metabolism									PA2119	Amino acid transport and metabolism									PA3680	Unclassified									PA2119	Amino acid transport and metabolism
	PA2244	Replication, recombination and repair									PA2121	Transcription									PA2121	Transcription									PA3696	Function unknown									PA2121	Transcription
	PA2245	Unclassified									PA2127	General function prediction only									PA2127	General function prediction only									PA3752	General function prediction only									PA2127	General function prediction only
	PA2252	Amino acid transport and metabolism									PA2143	Unclassified									PA2143	Unclassified									PA3754	Replication, recombination and repair									PA2143	Unclassified
	PA2253	Amino acid transport and metabolism									PA2151	Carbohydrate transport and metabolism									PA2151	Carbohydrate transport and metabolism									PA3764	Cell wall-membrane-envelope biogenesis									PA2151	Carbohydrate transport and metabolism
	PA2266	Energy production and conversion									PA2155	Lipid transport and metabolism									PA2155	Lipid transport and metabolism									PA3783	Secondary metabolites biosynthesis, transport and catabolism									PA2155	Lipid transport and metabolism
	PA2279	Signal transduction mechanisms									PA2164	Carbohydrate transport and metabolism									PA2164	Carbohydrate transport and metabolism									PA3832	Replication, recombination and repair									PA2164	Carbohydrate transport and metabolism
	PA2281	Transcription									PA2189	Posttranslational modification, protein turnover, chaperones									PA2189	Posttranslational modification, protein turnover, chaperones									PA3833	Unclassified									PA2189	Posttranslational modification, protein turnover, chaperones
	PA2299	Transcription									PA2190	General function prediction only									PA2190	General function prediction only									PA3837	General function prediction only									PA2190	General function prediction only
	PA2313	Unclassified									PA2195	Amino acid transport and metabolism									PA2195	Amino acid transport and metabolism									PA3848	General function prediction only									PA2195	Amino acid transport and metabolism
	PA2314	Carbohydrate transport and metabolism									PA2215	Cell wall-membrane-envelope biogenesis									PA2215	Cell wall-membrane-envelope biogenesis									PA3853	General function prediction only									PA2215	Cell wall-membrane-envelope biogenesis
	PA2329	Inorganic ion transport and metabolism									PA2225	Unclassified									PA2225	Unclassified									PA3872	Energy production and conversion									PA2225	Unclassified
	PA2333	Inorganic ion transport and metabolism									PA2231	Cell wall-membrane-envelope biogenesis									PA2231	Cell wall-membrane-envelope biogenesis									PA3876	Inorganic ion transport and metabolism									PA2231	Cell wall-membrane-envelope biogenesis
	PA2356	Energy production and conversion									PA2255	Secondary metabolites biosynthesis, transport and catabolism									PA2255	Secondary metabolites biosynthesis, transport and catabolism									PA3919	Signal transduction mechanisms									PA2255	Secondary metabolites biosynthesis, transport and catabolism
	PA2373	Function unknown									PA2258	Transcription									PA2258	Transcription									PA3922	Unclassified									PA2258	Transcription
	PA2418	General function prediction only									PA2277	Transcription									PA2277	Transcription									PA3953	Secondary metabolites biosynthesis, transport and catabolism									PA2277	Transcription
	PA2440	Unclassified									PA2288	Unclassified									PA2288	Unclassified									PA3992	Cell wall-membrane-envelope biogenesis									PA2288	Unclassified
	PA2458	Cell wall-membrane-envelope biogenesis									PA2292	Function unknown									PA2292	Function unknown									PA4054	Coenzyme transport and metabolism									PA2292	Function unknown
	PA2465	Function unknown									PA2309	Inorganic ion transport and metabolism									PA2309	Inorganic ion transport and metabolism									PA4075	Secondary metabolites biosynthesis, transport and catabolism									PA2309	Inorganic ion transport and metabolism
	PA2476	Posttranslational modification, protein turnover, chaperones									PA2332	Transcription									PA2332	Transcription									PA4095	Function unknown									PA2332	Transcription
	PA2483	Energy production and conversion									PA2339	Carbohydrate transport and metabolism									PA2339	Carbohydrate transport and metabolism									PA4115	General function prediction only									PA2339	Carbohydrate transport and metabolism
	PA2491	Energy production and conversion									PA2415	Unclassified									PA2415	Unclassified									PA4117	Signal transduction mechanisms									PA2415	Unclassified
	PA2504	Function unknown									PA2473	Posttranslational modification, protein turnover, chaperones									PA2473	Posttranslational modification, protein turnover, chaperones									PA4147	Secondary metabolites biosynthesis, transport and catabolism									PA2473	Posttranslational modification, protein turnover, chaperones
	PA2505	Unclassified									PA2493	Cell wall-membrane-envelope biogenesis									PA2493	Cell wall-membrane-envelope biogenesis									PA4185	Transcription									PA2493	Cell wall-membrane-envelope biogenesis
	PA2510	Transcription									PA2499	Nucleotide transport and metabolism									PA2499	Nucleotide transport and metabolism									PA4186	Amino acid transport and metabolism									PA2499	Nucleotide transport and metabolism
	PA2519	Transcription									PA2518	Inorganic ion transport and metabolism									PA2518	Inorganic ion transport and metabolism									PA4374	Cell wall-membrane-envelope biogenesis									PA2518	Inorganic ion transport and metabolism
	PA2523	Signal transduction mechanisms									PA2556	Transcription									PA2556	Transcription									PA4375	Defense mechanisms									PA2556	Transcription
	PA2526	Defense mechanisms									PA2669	Unclassified									PA2669	Unclassified									PA4400	Coenzyme transport and metabolism									PA2669	Unclassified
	PA2535	Energy production and conversion									PA2670	Unclassified									PA2670	Unclassified									PA4411	Cell wall-membrane-envelope biogenesis									PA2670	Unclassified
	PA2573	Cell motility									PA2688	Inorganic ion transport and metabolism									PA2688	Inorganic ion transport and metabolism									PA4471	Unclassified									PA2688	Inorganic ion transport and metabolism
	PA2576	Carbohydrate transport and metabolism									PA2747	Unclassified									PA2747	Unclassified									PA4520	Cell motility									PA2747	Unclassified
	PA2590	Inorganic ion transport and metabolism									PA2763	Unclassified									PA2763	Unclassified									PA4535	Unclassified									PA2763	Unclassified
	PA2600	Energy production and conversion									PA2785	Transcription									PA2785	Transcription									PA4562	General function prediction only									PA2785	Transcription
	PA2603	Inorganic ion transport and metabolism									PA2791	Unclassified									PA2791	Unclassified									PA4579	Unclassified									PA2791	Unclassified
	PA2606	Inorganic ion transport and metabolism									PA2794	Unclassified									PA2794	Unclassified									PA4604	General function prediction only									PA2794	Unclassified
	PA2615	Cell cycle control, cell division, chromosome partitioning									PA2796	Carbohydrate transport and metabolism									PA2796	Carbohydrate transport and metabolism									PA4605	Function unknown									PA2796	Carbohydrate transport and metabolism
	PA2618	Posttranslational modification, protein turnover, chaperones									PA2803	General function prediction only									PA2803	General function prediction only									PA4620	Energy production and conversion									PA2803	General function prediction only
	PA2666	Coenzyme transport and metabolism									PA2827	Posttranslational modification, protein turnover, chaperones									PA2827	Posttranslational modification, protein turnover, chaperones									PA4669	Lipid transport and metabolism									PA2827	Posttranslational modification, protein turnover, chaperones
	PA2681	Transcription									PA2833	Signal transduction mechanisms									PA2833	Signal transduction mechanisms									PA4684	Unclassified									PA2833	Signal transduction mechanisms
	PA2682	Secondary metabolites biosynthesis, transport and catabolism									PA2844	Function unknown									PA2844	Function unknown									PA4696	Amino acid transport and metabolism									PA2844	Function unknown
	PA2709	Amino acid transport and metabolism									PA2845	Function unknown									PA2845	Function unknown									PA4715	Amino acid transport and metabolism									PA2845	Function unknown
	PA2714	Energy production and conversion									PA2891	Lipid transport and metabolism									PA2891	Lipid transport and metabolism									PA4717	General function prediction only									PA2891	Lipid transport and metabolism
	PA2737	Transcription									PA2915	General function prediction only									PA2915	General function prediction only									PA4733	Lipid transport and metabolism									PA2915	General function prediction only
	PA2745	General function prediction only									PA2919	Unclassified									PA2919	Unclassified									PA4771	Energy production and conversion									PA2919	Unclassified
	PA2756	Unclassified									PA2922	General function prediction only									PA2922	General function prediction only									PA4772	Energy production and conversion									PA2922	General function prediction only
	PA2767	Lipid transport and metabolism									PA2926	Amino acid transport and metabolism									PA2926	Amino acid transport and metabolism									PA4779	Carbohydrate transport and metabolism									PA2926	Amino acid transport and metabolism
	PA2837	Cell wall-membrane-envelope biogenesis									PA2939	General function prediction only									PA2939	General function prediction only									PA4864	Posttranslational modification, protein turnover, chaperones									PA2939	General function prediction only
	PA2843	Amino acid transport and metabolism									PA2974	General function prediction only									PA2974	General function prediction only									PA4895	Inorganic ion transport and metabolism									PA2974	General function prediction only
	PA2846	Transcription									PA3017	Signal transduction mechanisms									PA3017	Signal transduction mechanisms									PA4943	General function prediction only									PA3017	Signal transduction mechanisms
	PA2852	Function unknown									PA3029	Coenzyme transport and metabolism									PA3029	Coenzyme transport and metabolism									PA4966	Function unknown									PA3029	Coenzyme transport and metabolism
	PA2867	Cell motility									PA3030	Coenzyme transport and metabolism									PA3030	Coenzyme transport and metabolism									PA4967	Replication, recombination and repair									PA3030	Coenzyme transport and metabolism
	PA2871	Lipid transport and metabolism									PA3053	Lipid transport and metabolism									PA3053	Lipid transport and metabolism									PA4970	Function unknown									PA3053	Lipid transport and metabolism
	PA2892	Lipid transport and metabolism									PA3056	Transcription									PA3056	Transcription									PA4977	Amino acid transport and metabolism									PA3056	Transcription
	PA2927	Lipid transport and metabolism									PA3060	Energy production and conversion									PA3060	Energy production and conversion									PA4989	Transcription									PA3060	Energy production and conversion
	PA2932	Energy production and conversion									PA3118	Energy production and conversion									PA3118	Energy production and conversion									PA5036	Amino acid transport and metabolism									PA3118	Energy production and conversion
	PA2943	Amino acid transport and metabolism									PA3138	Replication, recombination and repair									PA3138	Replication, recombination and repair									PA5041	Cell motility									PA3138	Replication, recombination and repair
	PA2958	Amino acid transport and metabolism									PA3177	Signal transduction mechanisms									PA3177	Signal transduction mechanisms									PA5056	Lipid transport and metabolism									PA3177	Signal transduction mechanisms
	PA2979	Cell wall-membrane-envelope biogenesis									PA3190	Carbohydrate transport and metabolism									PA3190	Carbohydrate transport and metabolism									PA5102	Lipid transport and metabolism									PA3190	Carbohydrate transport and metabolism
	PA2993	Coenzyme transport and metabolism									PA3193	Carbohydrate transport and metabolism									PA3193	Carbohydrate transport and metabolism									PA5141	Amino acid transport and metabolism									PA3193	Carbohydrate transport and metabolism
	PA3000	Amino acid transport and metabolism									PA3196	Unclassified									PA3196	Unclassified									PA5147	Replication, recombination and repair									PA3196	Unclassified
	PA3015	Unclassified									PA3215	Transcription									PA3215	Transcription									PA5149	General function prediction only									PA3215	Transcription
	PA3018	Unclassified									PA3227	Posttranslational modification, protein turnover, chaperones									PA3227	Posttranslational modification, protein turnover, chaperones									PA5204	Amino acid transport and metabolism									PA3227	Posttranslational modification, protein turnover, chaperones
	PA3027	Transcription									PA3231	Unclassified									PA3231	Unclassified									PA5210	Cell motility									PA3231	Unclassified
	PA3059	Cell wall-membrane-envelope biogenesis									PA3252	General function prediction only									PA3252	General function prediction only									PA5218	Transcription									PA3252	General function prediction only
	PA3061	Signal transduction mechanisms									PA3272	General function prediction only									PA3272	General function prediction only									PA5250	Inorganic ion transport and metabolism									PA3272	General function prediction only
	PA3074	General function prediction only									PA3273	Unclassified									PA3273	Unclassified									PA5322	Carbohydrate transport and metabolism									PA3273	Unclassified
	PA3107	Amino acid transport and metabolism									PA3274	Unclassified									PA3274	Unclassified									PA5342	Transcription									PA3274	Unclassified
	PA3136	Defense mechanisms									PA3287	General function prediction only									PA3287	General function prediction only									PA5343	Cell wall-membrane-envelope biogenesis									PA3287	General function prediction only
	PA3166	Amino acid transport and metabolism									PA3295	Nucleotide transport and metabolism									PA3295	Nucleotide transport and metabolism									PA5344	Transcription									PA3295	Nucleotide transport and metabolism
	PA3202	Function unknown									PA3337	Cell wall-membrane-envelope biogenesis									PA3337	Cell wall-membrane-envelope biogenesis									PA5345	Replication, recombination and repair									PA3337	Cell wall-membrane-envelope biogenesis
	PA3213	Secondary metabolites biosynthesis, transport and catabolism									PA3356	Amino acid transport and metabolism									PA3356	Amino acid transport and metabolism									PA5361	Signal transduction mechanisms									PA3356	Amino acid transport and metabolism
	PA3224	Unclassified									PA3360	Defense mechanisms									PA3360	Defense mechanisms									PA5372	Amino acid transport and metabolism									PA3360	Defense mechanisms
	PA3228	Defense mechanisms									PA3366	General function prediction only									PA3366	General function prediction only									PA5377	Amino acid transport and metabolism									PA3366	General function prediction only
	PA3238	Unclassified									PA3367	Unclassified									PA3367	Unclassified									PA5414	Unclassified									PA3367	Unclassified
	PA3239	Cell wall-membrane-envelope biogenesis									PA3395	General function prediction only									PA3395	General function prediction only									PA5418	Amino acid transport and metabolism									PA3395	General function prediction only
	PA3242	Cell wall-membrane-envelope biogenesis									PA3418	Amino acid transport and metabolism									PA3418	Amino acid transport and metabolism									PA5445	Energy production and conversion									PA3418	Amino acid transport and metabolism
	PA3243	Cell cycle control, cell division, chromosome partitioning									PA3420	Transcription									PA3420	Transcription									PA5447	Cell wall-membrane-envelope biogenesis									PA3420	Transcription
	PA3245	Cell cycle control, cell division, chromosome partitioning									PA3423	Transcription									PA3423	Transcription									PA5456	Cell wall-membrane-envelope biogenesis									PA3423	Transcription
	PA3253	Amino acid transport and metabolism									PA3427	Lipid transport and metabolism									PA3427	Lipid transport and metabolism									PA5457	Coenzyme transport and metabolism									PA3427	Lipid transport and metabolism
	PA3254	Amino acid transport and metabolism									PA3433	Transcription									PA3433	Transcription									PA5471	Function unknown									PA3433	Transcription
	PA3257	Cell wall-membrane-envelope biogenesis									PA3498	Energy production and conversion									PA3498	Energy production and conversion									PA5493	Replication, recombination and repair									PA3498	Energy production and conversion
	PA3281	Function unknown									PA3510	Carbohydrate transport and metabolism									PA3510	Carbohydrate transport and metabolism									PA5508	Amino acid transport and metabolism									PA3510	Carbohydrate transport and metabolism
	PA3285	Transcription									PA3516	Nucleotide transport and metabolism									PA3516	Nucleotide transport and metabolism									PA5509	Amino acid transport and metabolism									PA3516	Nucleotide transport and metabolism
	PA3290	Unclassified									PA3519	Unclassified									PA3519	Unclassified									PA5542	Defense mechanisms									PA3519	Unclassified
	PA3304	Defense mechanisms									PA3521	Cell wall-membrane-envelope biogenesis									PA3521	Cell wall-membrane-envelope biogenesis									PA5543	Function unknown									PA3521	Cell wall-membrane-envelope biogenesis
	PA3339	General function prediction only									PA3523	Cell wall-membrane-envelope biogenesis									PA3523	Cell wall-membrane-envelope biogenesis									PA5550	Transcription									PA3523	Cell wall-membrane-envelope biogenesis
	PA3357	Amino acid transport and metabolism									PA3545	Inorganic ion transport and metabolism									PA3545	Inorganic ion transport and metabolism									PA5551	Cell wall-membrane-envelope biogenesis									PA3545	Inorganic ion transport and metabolism
	PA3372	General function prediction only									PA3556	Cell wall-membrane-envelope biogenesis									PA3556	Cell wall-membrane-envelope biogenesis																			PA3556	Cell wall-membrane-envelope biogenesis
	PA3374	Inorganic ion transport and metabolism									PA3564	Replication, recombination and repair									PA3564	Replication, recombination and repair																			PA3564	Replication, recombination and repair
	PA3387	Lipid transport and metabolism									PA3566	Function unknown									PA3566	Function unknown																			PA3566	Function unknown
	PA3390	Function unknown									PA3573	Carbohydrate transport and metabolism									PA3573	Carbohydrate transport and metabolism																			PA3573	Carbohydrate transport and metabolism
	PA3396	Energy production and conversion									PA3591	Lipid transport and metabolism									PA3591	Lipid transport and metabolism																			PA3591	Lipid transport and metabolism
	PA3400	Defense mechanisms									PA3602	Amino acid transport and metabolism									PA3602	Amino acid transport and metabolism																			PA3602	Amino acid transport and metabolism
	PA3402	Cell wall-membrane-envelope biogenesis									PA3613	Carbohydrate transport and metabolism									PA3613	Carbohydrate transport and metabolism																			PA3613	Carbohydrate transport and metabolism
	PA3406	General function prediction only									PA3614	Translation, ribosomal structure and biogenesis									PA3614	Translation, ribosomal structure and biogenesis																			PA3614	Translation, ribosomal structure and biogenesis
	PA3436	Function unknown									PA3628	General function prediction only									PA3628	General function prediction only																			PA3628	General function prediction only
	PA3437	Lipid transport and metabolism									PA3687	Energy production and conversion									PA3687	Energy production and conversion																			PA3687	Energy production and conversion
	PA3470	Replication, recombination and repair									PA3689	Transcription									PA3689	Transcription																			PA3689	Transcription
	PA3491	Energy production and conversion									PA3705	Cell motility									PA3705	Cell motility																			PA3705	Cell motility
	PA3506	Amino acid transport and metabolism									PA3709	Carbohydrate transport and metabolism									PA3709	Carbohydrate transport and metabolism																			PA3709	Carbohydrate transport and metabolism
	PA3509	General function prediction only									PA3721	Transcription									PA3721	Transcription																			PA3721	Transcription
	PA3532	Carbohydrate transport and metabolism									PA3733	Energy production and conversion									PA3733	Energy production and conversion																			PA3733	Energy production and conversion
	PA3537	Amino acid transport and metabolism									PA3740	Unclassified									PA3740	Unclassified																			PA3740	Unclassified
	PA3547	Unclassified									PA3776	Transcription									PA3776	Transcription																			PA3776	Transcription
	PA3559	Cell wall-membrane-envelope biogenesis									PA3839	Inorganic ion transport and metabolism									PA3839	Inorganic ion transport and metabolism																			PA3839	Inorganic ion transport and metabolism
	PA3563	Transcription									PA3844	Posttranslational modification, protein turnover, chaperones									PA3844	Posttranslational modification, protein turnover, chaperones																			PA3844	Posttranslational modification, protein turnover, chaperones
	PA3567	Energy production and conversion									PA3857	Lipid transport and metabolism									PA3857	Lipid transport and metabolism																			PA3857	Lipid transport and metabolism
	PA3577	Unclassified									PA3864	Function unknown									PA3864	Function unknown																			PA3864	Function unknown
	PA3581	Carbohydrate transport and metabolism									PA3879	Signal transduction mechanisms									PA3879	Signal transduction mechanisms																			PA3879	Signal transduction mechanisms
	PA3583	Transcription									PA3897	Carbohydrate transport and metabolism									PA3897	Carbohydrate transport and metabolism																			PA3897	Carbohydrate transport and metabolism
	PA3594	Transcription									PA3909	General function prediction only									PA3909	General function prediction only																			PA3909	General function prediction only
	PA3609	Amino acid transport and metabolism									PA3921	Transcription									PA3921	Transcription																			PA3921	Transcription
	PA3610	Amino acid transport and metabolism									PA3924	Lipid transport and metabolism									PA3924	Lipid transport and metabolism																			PA3924	Lipid transport and metabolism
	PA3620	Replication, recombination and repair									PA3944	Translation, ribosomal structure and biogenesis									PA3944	Translation, ribosomal structure and biogenesis																			PA3944	Translation, ribosomal structure and biogenesis
	PA3624	Posttranslational modification, protein turnover, chaperones									PA3963	Inorganic ion transport and metabolism									PA3963	Inorganic ion transport and metabolism																			PA3963	Inorganic ion transport and metabolism
	PA3631	General function prediction only									PA3964	Unclassified									PA3964	Unclassified																			PA3964	Unclassified
	PA3641	Amino acid transport and metabolism									PA3973	Transcription									PA3973	Transcription																			PA3973	Transcription
	PA3649	Cell wall-membrane-envelope biogenesis									PA3989	Replication, recombination and repair									PA3989	Replication, recombination and repair																			PA3989	Replication, recombination and repair
	PA3666	Amino acid transport and metabolism									PA4033	Unclassified									PA4033	Unclassified																			PA4033	Unclassified
	PA3672	Defense mechanisms									PA4064	Defense mechanisms									PA4064	Defense mechanisms																			PA4064	Defense mechanisms
	PA3679	Secondary metabolites biosynthesis, transport and catabolism									PA4071	Unclassified									PA4071	Unclassified																			PA4071	Unclassified
	PA3725	Replication, recombination and repair									PA4074	Signal transduction mechanisms									PA4074	Signal transduction mechanisms																			PA4074	Signal transduction mechanisms
	PA3735	Amino acid transport and metabolism									PA4082	Intracellular trafficking, secretion, and vesicular transport									PA4082	Intracellular trafficking, secretion, and vesicular transport																			PA4082	Intracellular trafficking, secretion, and vesicular transport
	PA3751	Nucleotide transport and metabolism									PA4089	Lipid transport and metabolism									PA4089	Lipid transport and metabolism																			PA4089	Lipid transport and metabolism
	PA3755	Nucleotide transport and metabolism									PA4127	Secondary metabolites biosynthesis, transport and catabolism									PA4127	Secondary metabolites biosynthesis, transport and catabolism																			PA4127	Secondary metabolites biosynthesis, transport and catabolism
	PA3760	Carbohydrate transport and metabolism									PA4158	Inorganic ion transport and metabolism									PA4158	Inorganic ion transport and metabolism																			PA4158	Inorganic ion transport and metabolism
	PA3808	Function unknown									PA4160	Inorganic ion transport and metabolism									PA4160	Inorganic ion transport and metabolism																			PA4160	Inorganic ion transport and metabolism
	PA3824	Translation, ribosomal structure and biogenesis									PA4171	General function prediction only									PA4171	General function prediction only																			PA4171	General function prediction only
	PA3829	General function prediction only									PA4210	General function prediction only									PA4210	General function prediction only																			PA4210	General function prediction only
	PA3834	Translation, ribosomal structure and biogenesis									PA4235	Inorganic ion transport and metabolism									PA4235	Inorganic ion transport and metabolism																			PA4235	Inorganic ion transport and metabolism
	PA3847	Function unknown									PA4297	Function unknown									PA4297	Function unknown																			PA4297	Function unknown
	PA3860	Lipid transport and metabolism									PA4302	Intracellular trafficking, secretion, and vesicular transport									PA4302	Intracellular trafficking, secretion, and vesicular transport																			PA4302	Intracellular trafficking, secretion, and vesicular transport
	PA3889	Cell wall-membrane-envelope biogenesis									PA4328	Signal transduction mechanisms									PA4328	Signal transduction mechanisms																			PA4328	Signal transduction mechanisms
	PA3891	General function prediction only									PA4330	Lipid transport and metabolism									PA4330	Lipid transport and metabolism																			PA4330	Lipid transport and metabolism
	PA3895	Transcription									PA4331	Coenzyme transport and metabolism									PA4331	Coenzyme transport and metabolism																			PA4331	Coenzyme transport and metabolism
	PA3903	Translation, ribosomal structure and biogenesis									PA4352	Signal transduction mechanisms									PA4352	Signal transduction mechanisms																			PA4352	Signal transduction mechanisms
	PA3954	Energy production and conversion									PA4361	Cell wall-membrane-envelope biogenesis									PA4361	Cell wall-membrane-envelope biogenesis																			PA4361	Cell wall-membrane-envelope biogenesis
	PA3981	Signal transduction mechanisms									PA4388	Inorganic ion transport and metabolism									PA4388	Inorganic ion transport and metabolism																			PA4388	Inorganic ion transport and metabolism
	PA3982	General function prediction only									PA4392	Replication, recombination and repair									PA4392	Replication, recombination and repair																			PA4392	Replication, recombination and repair
	PA3991	Unclassified									PA4419	Cell cycle control, cell division, chromosome partitioning									PA4419	Cell cycle control, cell division, chromosome partitioning																			PA4419	Cell cycle control, cell division, chromosome partitioning
	PA3995	Transcription									PA4434	Energy production and conversion									PA4434	Energy production and conversion																			PA4434	Energy production and conversion
	PA3997	Coenzyme transport and metabolism									PA4472	General function prediction only									PA4472	General function prediction only																			PA4472	General function prediction only
	PA4012	General function prediction only									PA4529	Coenzyme transport and metabolism									PA4529	Coenzyme transport and metabolism																			PA4529	Coenzyme transport and metabolism
	PA4060	Unclassified									PA4548	Amino acid transport and metabolism									PA4548	Amino acid transport and metabolism																			PA4548	Amino acid transport and metabolism
	PA4083	Cell motility									PA4559	Cell wall-membrane-envelope biogenesis									PA4559	Cell wall-membrane-envelope biogenesis																			PA4559	Cell wall-membrane-envelope biogenesis
	PA4093	Secondary metabolites biosynthesis, transport and catabolism									PA4571	Energy production and conversion									PA4571	Energy production and conversion																			PA4571	Energy production and conversion
	PA4110	Defense mechanisms									PA4587	Inorganic ion transport and metabolism									PA4587	Inorganic ion transport and metabolism																			PA4587	Inorganic ion transport and metabolism
	PA4152	Energy production and conversion									PA4596	Unclassified									PA4596	Unclassified																			PA4596	Unclassified
	PA4173	Translation, ribosomal structure and biogenesis									PA4622	Carbohydrate transport and metabolism									PA4622	Carbohydrate transport and metabolism																			PA4622	Carbohydrate transport and metabolism
	PA4179	Unclassified									PA4652	Cell motility									PA4652	Cell motility																			PA4652	Cell motility
	PA4181	Function unknown									PA4657	General function prediction only									PA4657	General function prediction only																			PA4657	General function prediction only
	PA4199	Lipid transport and metabolism									PA4674	General function prediction only									PA4674	General function prediction only																			PA4674	General function prediction only
	PA4200	General function prediction only									PA4737	Unclassified									PA4737	Unclassified																			PA4737	Unclassified
	PA4284	Replication, recombination and repair									PA4770	Energy production and conversion									PA4770	Energy production and conversion																			PA4770	Energy production and conversion
	PA4305	Intracellular trafficking, secretion, and vesicular transport									PA4781	Transcription									PA4781	Transcription																			PA4781	Transcription
	PA4329	Carbohydrate transport and metabolism									PA4793	Unclassified									PA4793	Unclassified																			PA4793	Unclassified
	PA4334	Inorganic ion transport and metabolism									PA4795	General function prediction only									PA4795	General function prediction only																			PA4795	General function prediction only
	PA4341	Transcription									PA4798	Function unknown									PA4798	Function unknown																			PA4798	Function unknown
	PA4355	Carbohydrate transport and metabolism									PA4806	Signal transduction mechanisms									PA4806	Signal transduction mechanisms																			PA4806	Signal transduction mechanisms
	PA4359	Inorganic ion transport and metabolism									PA4813	General function prediction only									PA4813	General function prediction only																			PA4813	General function prediction only
	PA4383	Cell cycle control, cell division, chromosome partitioning									PA4842	Function unknown									PA4842	Function unknown																			PA4842	Function unknown
	PA4391	Unclassified									PA4860	Amino acid transport and metabolism									PA4860	Amino acid transport and metabolism																			PA4860	Amino acid transport and metabolism
	PA4398	Signal transduction mechanisms									PA4867	Amino acid transport and metabolism									PA4867	Amino acid transport and metabolism																			PA4867	Amino acid transport and metabolism
	PA4403	Intracellular trafficking, secretion, and vesicular transport									PA4870	Signal transduction mechanisms									PA4870	Signal transduction mechanisms																			PA4870	Signal transduction mechanisms
	PA4439	Translation, ribosomal structure and biogenesis									PA4872	Carbohydrate transport and metabolism									PA4872	Carbohydrate transport and metabolism																			PA4872	Carbohydrate transport and metabolism
	PA4461	General function prediction only									PA4878	Transcription									PA4878	Transcription																			PA4878	Transcription
	PA4557	Lipid transport and metabolism									PA4880	Inorganic ion transport and metabolism									PA4880	Inorganic ion transport and metabolism																			PA4880	Inorganic ion transport and metabolism
	PA4583	Function unknown									PA4899	Energy production and conversion									PA4899	Energy production and conversion																			PA4899	Energy production and conversion
	PA4608	Unclassified									PA4901	Amino acid transport and metabolism									PA4901	Amino acid transport and metabolism																			PA4901	Amino acid transport and metabolism
	PA4618	Posttranslational modification, protein turnover, chaperones									PA4902	Transcription									PA4902	Transcription																			PA4902	Transcription
	PA4623	Unclassified									PA4910	Amino acid transport and metabolism									PA4910	Amino acid transport and metabolism																			PA4910	Amino acid transport and metabolism
	PA4624	Intracellular trafficking, secretion, and vesicular transport									PA4912	Amino acid transport and metabolism									PA4912	Amino acid transport and metabolism																			PA4912	Amino acid transport and metabolism
	PA4626	Energy production and conversion									PA4952	General function prediction only									PA4952	General function prediction only																			PA4952	General function prediction only
	PA4644	Function unknown									PA5007	General function prediction only									PA5007	General function prediction only																			PA5007	General function prediction only
	PA4645	Nucleotide transport and metabolism									PA5087	General function prediction only									PA5087	General function prediction only																			PA5087	General function prediction only
	PA4681	Unclassified									PA5121	Cell wall-membrane-envelope biogenesis									PA5121	Cell wall-membrane-envelope biogenesis																			PA5121	Cell wall-membrane-envelope biogenesis
	PA4693	Lipid transport and metabolism									PA5183	Unclassified									PA5183	Unclassified																			PA5183	Unclassified
	PA4713	Unclassified									PA5184	Amino acid transport and metabolism									PA5184	Amino acid transport and metabolism																			PA5184	Amino acid transport and metabolism
	PA4718	Intracellular trafficking, secretion, and vesicular transport									PA5191	Unclassified									PA5191	Unclassified																			PA5191	Unclassified
	PA4721	General function prediction only									PA5219	Carbohydrate transport and metabolism									PA5219	Carbohydrate transport and metabolism																			PA5219	Carbohydrate transport and metabolism
	PA4724	Translation, ribosomal structure and biogenesis									PA5230	Defense mechanisms									PA5230	Defense mechanisms																			PA5230	Defense mechanisms
	PA4776	Signal transduction mechanisms									PA5231	Defense mechanisms									PA5231	Defense mechanisms																			PA5231	Defense mechanisms
	PA4777	Signal transduction mechanisms									PA5268	Inorganic ion transport and metabolism									PA5268	Inorganic ion transport and metabolism																			PA5268	Inorganic ion transport and metabolism
	PA4780	Signal transduction mechanisms									PA5269	Unclassified									PA5269	Unclassified																			PA5269	Unclassified
	PA4789	General function prediction only									PA5270	Amino acid transport and metabolism									PA5270	Amino acid transport and metabolism																			PA5270	Amino acid transport and metabolism
	PA4815	Function unknown									PA5277	Amino acid transport and metabolism									PA5277	Amino acid transport and metabolism																			PA5277	Amino acid transport and metabolism
	PA4888	Lipid transport and metabolism									PA5284	Cell motility									PA5284	Cell motility																			PA5284	Cell motility
	PA4890	Transcription									PA5293	Transcription									PA5293	Transcription																			PA5293	Transcription
	PA4908	Amino acid transport and metabolism									PA5314	General function prediction only									PA5314	General function prediction only																			PA5314	General function prediction only
	PA4926	Amino acid transport and metabolism									PA5348	Replication, recombination and repair									PA5348	Replication, recombination and repair																			PA5348	Replication, recombination and repair
	PA4929	Signal transduction mechanisms									PA5356	Transcription									PA5356	Transcription																			PA5356	Transcription
	PA4937	Transcription									PA5357	Coenzyme transport and metabolism									PA5357	Coenzyme transport and metabolism																			PA5357	Coenzyme transport and metabolism
	PA4947	Cell wall-membrane-envelope biogenesis									PA5379	Amino acid transport and metabolism									PA5379	Amino acid transport and metabolism																			PA5379	Amino acid transport and metabolism
	PA4965	General function prediction only									PA5401	Energy production and conversion									PA5401	Energy production and conversion																			PA5401	Energy production and conversion
	PA4974	Cell wall-membrane-envelope biogenesis									PA5428	Transcription									PA5428	Transcription																			PA5428	Transcription
	PA4983	Signal transduction mechanisms									PA5451	Carbohydrate transport and metabolism									PA5451	Carbohydrate transport and metabolism																			PA5451	Carbohydrate transport and metabolism
	PA5010	Cell wall-membrane-envelope biogenesis									PA5454	Cell wall-membrane-envelope biogenesis									PA5454	Cell wall-membrane-envelope biogenesis																			PA5454	Cell wall-membrane-envelope biogenesis
	PA5012	Cell wall-membrane-envelope biogenesis									PA5468	Energy production and conversion									PA5468	Energy production and conversion																			PA5468	Energy production and conversion
	PA5014	Posttranslational modification, protein turnover, chaperones									PA5469	Inorganic ion transport and metabolism									PA5469	Inorganic ion transport and metabolism																			PA5469	Inorganic ion transport and metabolism
	PA5021	Inorganic ion transport and metabolism									PA5475	Transcription									PA5475	Transcription																			PA5475	Transcription
	PA5026	Secondary metabolites biosynthesis, transport and catabolism									PA5480	Unclassified									PA5480	Unclassified																			PA5480	Unclassified
	PA5050	Replication, recombination and repair									PA5532	Unclassified									PA5532	Unclassified																			PA5532	Unclassified
	PA5052	Cell cycle control, cell division, chromosome partitioning									PA5534	Unclassified									PA5534	Unclassified																			PA5534	Unclassified
	PA5055	Function unknown
	PA5064	Function unknown
	PA5083	Translation, ribosomal structure and biogenesis
	PA5084	Amino acid transport and metabolism
	PA5133	Cell cycle control, cell division, chromosome partitioning
	PA5162	Cell wall-membrane-envelope biogenesis
	PA5163	Cell wall-membrane-envelope biogenesis
	PA5165	Signal transduction mechanisms
	PA5194	Lipid transport and metabolism
	PA5207	Inorganic ion transport and metabolism
	PA5213	Amino acid transport and metabolism
	PA5229	Function unknown
	PA5239	Transcription
	PA5287	Inorganic ion transport and metabolism
	PA5292	Amino acid transport and metabolism
	PA5297	Amino acid transport and metabolism
	PA5320	Coenzyme transport and metabolism
	PA5327	Energy production and conversion
	PA5354	Energy production and conversion
	PA5358	Coenzyme transport and metabolism
	PA5360	Signal transduction mechanisms
	PA5366	Inorganic ion transport and metabolism
	PA5367	Inorganic ion transport and metabolism
	PA5375	Cell wall-membrane-envelope biogenesis
	PA5387	Function unknown
	PA5406	Unclassified
	PA5439	Carbohydrate transport and metabolism
	PA5459	Coenzyme transport and metabolism
	PA5463	Unclassified
	PA5464	Unclassified
	PA5474	General function prediction only
	PA5477	Unclassified
	PA5486	Intracellular trafficking, secretion, and vesicular transport
	PA5495	General function prediction only
	PA5499	Inorganic ion transport and metabolism
	PA5539	Function unknown
	PA5563	Cell cycle control, cell division, chromosome partitioning
GSE7402
Control		Category		Test			Category			Control		Category		Test			Category			Control		Category		Test			Category			Control		Category		Test			Category			Control		Category		Test			Category
2	PA0016	Inorganic ion transport and metabolism		0		PA0029	Inorganic ion transport and metabolism			4	PA0023	Energy production and conversion		0		PA0048	Transcription			4	PA0023	Energy production and conversion		3		PA0155	Transcription			12	PA0020	Function unknown		1		PA0020	Function unknown			4	PA0023	Energy production and conversion		1		PA0023	Energy production and conversion
	PA0029	Inorganic ion transport and metabolism				PA0030	Amino acid transport and metabolism				PA0024	Coenzyme transport and metabolism				PA0107	Posttranslational modification, protein turnover, chaperones				PA0024	Coenzyme transport and metabolism				PA0198	Intracellular trafficking, secretion, and vesicular transport				PA0036	Amino acid transport and metabolism				PA0058	Posttranslational modification, protein turnover, chaperones				PA0024	Coenzyme transport and metabolism				PA0031	Inorganic ion transport and metabolism
	PA0030	Amino acid transport and metabolism				PA0035	Amino acid transport and metabolism				PA0031	Inorganic ion transport and metabolism				PA0110	Function unknown				PA0031	Inorganic ion transport and metabolism			y	PA0230	Nucleotide transport and metabolism				PA0040	Intracellular trafficking, secretion, and vesicular transport			y	PA0231	General function prediction only				PA0031	Inorganic ion transport and metabolism				PA0115	General function prediction only
	PA0035	Amino acid transport and metabolism				PA0053	Unclassified				PA0048	Transcription				PA0112	Posttranslational modification, protein turnover, chaperones				PA0048	Transcription				PA0266	Amino acid transport and metabolism				PA0058	Posttranslational modification, protein turnover, chaperones				PA0331	Amino acid transport and metabolism				PA0048	Transcription				PA0170	Unclassified
	PA0053	Unclassified				PA0113	Posttranslational modification, protein turnover, chaperones				PA0107	Posttranslational modification, protein turnover, chaperones				PA0118	Secondary metabolites biosynthesis, transport and catabolism				PA0107	Posttranslational modification, protein turnover, chaperones				PA0271	Function unknown				PA0094	Function unknown				PA0335	Amino acid transport and metabolism				PA0107	Posttranslational modification, protein turnover, chaperones				PA0176	Cell motility
	PA0055	Function unknown				PA0120	Transcription				PA0110	Function unknown				PA0129	Amino acid transport and metabolism				PA0110	Function unknown				PA0295	Amino acid transport and metabolism				PA0121	Transcription				PA0357	Replication, recombination and repair				PA0110	Function unknown				PA0182	Lipid transport and metabolism
	PA0113	Posttranslational modification, protein turnover, chaperones			y	PA0153	Secondary metabolites biosynthesis, transport and catabolism				PA0112	Posttranslational modification, protein turnover, chaperones				PA0142	Nucleotide transport and metabolism				PA0112	Posttranslational modification, protein turnover, chaperones				PA0418	Unclassified				PA0130	Energy production and conversion				PA0401	Nucleotide transport and metabolism				PA0112	Posttranslational modification, protein turnover, chaperones			y	PA0232	Function unknown
	PA0120	Transcription				PA0162	Unclassified				PA0115	General function prediction only			y	PA0154	Secondary metabolites biosynthesis, transport and catabolism				PA0115	General function prediction only				PA0464	Signal transduction mechanisms				PA0132	Coenzyme transport and metabolism				PA0590	Signal transduction mechanisms				PA0115	General function prediction only				PA0243	Transcription
	PA0143	Nucleotide transport and metabolism				PA0221	Coenzyme transport and metabolism				PA0118	Secondary metabolites biosynthesis, transport and catabolism				PA0211	Lipid transport and metabolism				PA0118	Secondary metabolites biosynthesis, transport and catabolism				PA0748	Unclassified				PA0156	Cell wall-membrane-envelope biogenesis				PA0750	Replication, recombination and repair				PA0118	Secondary metabolites biosynthesis, transport and catabolism				PA0423	Function unknown
	PA0153	Secondary metabolites biosynthesis, transport and catabolism				PA0228	Lipid transport and metabolism				PA0119	Energy production and conversion				PA0220	Amino acid transport and metabolism				PA0119	Energy production and conversion				PA0906	Transcription				PA0166	Nucleotide transport and metabolism				PA0768	Intracellular trafficking, secretion, and vesicular transport				PA0119	Energy production and conversion				PA0565	Function unknown
	PA0162	Unclassified				PA0245	Amino acid transport and metabolism				PA0129	Amino acid transport and metabolism				PA0239	Carbohydrate transport and metabolism				PA0129	Amino acid transport and metabolism				PA1044	Function unknown				PA0189	Unclassified				PA0862	Coenzyme transport and metabolism				PA0129	Amino acid transport and metabolism				PA0566	Unclassified
	PA0172	Signal transduction mechanisms				PA0290	Signal transduction mechanisms				PA0141	Function unknown				PA0241	Carbohydrate transport and metabolism				PA0141	Function unknown				PA1145	Transcription				PA0206	Amino acid transport and metabolism				PA0893	Transcription				PA0141	Function unknown				PA0777	Amino acid transport and metabolism
	PA0183	Inorganic ion transport and metabolism				PA0310	Posttranslational modification, protein turnover, chaperones				PA0142	Nucleotide transport and metabolism				PA0249	Transcription				PA0142	Nucleotide transport and metabolism				PA1188	Energy production and conversion				PA0219	Energy production and conversion				PA0902	Amino acid transport and metabolism				PA0142	Nucleotide transport and metabolism				PA0835	Energy production and conversion
	PA0194	Secondary metabolites biosynthesis, transport and catabolism				PA0332	Function unknown				PA0154	Secondary metabolites biosynthesis, transport and catabolism				PA0361	Amino acid transport and metabolism				PA0154	Secondary metabolites biosynthesis, transport and catabolism				PA1252	Energy production and conversion				PA0231	General function prediction only				PA1005	General function prediction only				PA0154	Secondary metabolites biosynthesis, transport and catabolism				PA0836	Energy production and conversion
	PA0197	Cell wall-membrane-envelope biogenesis				PA0348	Unclassified				PA0155	Transcription				PA0437	Nucleotide transport and metabolism				PA0155	Transcription				PA1396	Signal transduction mechanisms				PA0268	Transcription				PA1009	Amino acid transport and metabolism				PA0155	Transcription				PA0850	Unclassified
	PA0221	Coenzyme transport and metabolism				PA0411	Cell motility				PA0170	Unclassified				PA0457	Posttranslational modification, protein turnover, chaperones				PA0170	Unclassified				PA1759	Transcription				PA0275	Signal transduction mechanisms				PA1078	Cell motility				PA0170	Unclassified				PA0919	Intracellular trafficking, secretion, and vesicular transport
	PA0228	Lipid transport and metabolism				PA0439	Nucleotide transport and metabolism				PA0176	Cell motility				PA0473	Posttranslational modification, protein turnover, chaperones				PA0176	Cell motility				PA1915	Signal transduction mechanisms				PA0293	General function prediction only				PA1293	Carbohydrate transport and metabolism				PA0176	Cell motility				PA0937	Function unknown
	PA0245	Amino acid transport and metabolism				PA0482	Energy production and conversion				PA0182	Lipid transport and metabolism				PA0513	Transcription				PA0182	Lipid transport and metabolism				PA1980	Signal transduction mechanisms				PA0296	Amino acid transport and metabolism				PA1364	Inorganic ion transport and metabolism				PA0182	Lipid transport and metabolism				PA0997	Lipid transport and metabolism
	PA0290	Signal transduction mechanisms				PA0490	Unclassified				PA0198	Intracellular trafficking, secretion, and vesicular transport				PA0515	Transcription				PA0198	Intracellular trafficking, secretion, and vesicular transport				PA2121	Transcription				PA0325	Amino acid transport and metabolism				PA1376	Signal transduction mechanisms				PA0198	Intracellular trafficking, secretion, and vesicular transport				PA1010	Amino acid transport and metabolism
	PA0309	Unclassified				PA0506	Lipid transport and metabolism				PA0211	Lipid transport and metabolism				PA0516	Function unknown				PA0211	Lipid transport and metabolism				PA2151	Carbohydrate transport and metabolism				PA0331	Amino acid transport and metabolism				PA1495	Function unknown				PA0211	Lipid transport and metabolism				PA1038	Unclassified
	PA0310	Posttranslational modification, protein turnover, chaperones				PA0532	Unclassified				PA0220	Amino acid transport and metabolism				PA0518	Energy production and conversion				PA0220	Amino acid transport and metabolism				PA2164	Carbohydrate transport and metabolism				PA0333	Cell wall-membrane-envelope biogenesis				PA1505	Coenzyme transport and metabolism				PA0220	Amino acid transport and metabolism				PA1042	Function unknown
	PA0318	Secondary metabolites biosynthesis, transport and catabolism				PA0584	Translation, ribosomal structure and biogenesis				PA0230	Nucleotide transport and metabolism				PA0524	Inorganic ion transport and metabolism				PA0230	Nucleotide transport and metabolism				PA2309	Inorganic ion transport and metabolism				PA0335	Amino acid transport and metabolism				PA1514	Nucleotide transport and metabolism				PA0230	Nucleotide transport and metabolism				PA1064	Function unknown
	PA0332	Function unknown				PA0679	Unclassified				PA0232	Function unknown				PA0527	Signal transduction mechanisms				PA0232	Function unknown				PA2332	Transcription				PA0345	Unclassified				PA1526	Transcription				PA0232	Function unknown				PA1122	Unclassified
	PA0340	General function prediction only				PA0684	Intracellular trafficking, secretion, and vesicular transport				PA0233	Transcription				PA0539	Carbohydrate transport and metabolism				PA0233	Transcription			y	PA2518	Inorganic ion transport and metabolism				PA0346	Unclassified				PA1650	General function prediction only				PA0233	Transcription				PA1246	General function prediction only
	PA0348	Unclassified				PA0790	General function prediction only				PA0239	Carbohydrate transport and metabolism				PA0545	Inorganic ion transport and metabolism				PA0239	Carbohydrate transport and metabolism				PA2556	Transcription				PA0357	Replication, recombination and repair				PA1694	Cell motility				PA0239	Carbohydrate transport and metabolism				PA1262	Carbohydrate transport and metabolism
	PA0368	General function prediction only				PA0842	Cell wall-membrane-envelope biogenesis				PA0241	Carbohydrate transport and metabolism				PA0606	Amino acid transport and metabolism				PA0241	Carbohydrate transport and metabolism				PA2747	Unclassified				PA0363	Coenzyme transport and metabolism				PA1695	Unclassified				PA0241	Carbohydrate transport and metabolism				PA1327	Posttranslational modification, protein turnover, chaperones
	PA0372	General function prediction only				PA0860	Defense mechanisms				PA0243	Transcription				PA0658	General function prediction only				PA0243	Transcription				PA2794	Unclassified				PA0401	Nucleotide transport and metabolism				PA1700	Unclassified				PA0243	Transcription				PA1370	Unclassified
	PA0407	Coenzyme transport and metabolism				PA0881	General function prediction only				PA0249	Transcription				PA0682	Intracellular trafficking, secretion, and vesicular transport				PA0249	Transcription				PA2919	Unclassified				PA0463	Signal transduction mechanisms				PA1738	Transcription				PA0249	Transcription				PA1378	Unclassified
	PA0411	Cell motility				PA1220	Secondary metabolites biosynthesis, transport and catabolism				PA0266	Amino acid transport and metabolism				PA0710	Amino acid transport and metabolism				PA0266	Amino acid transport and metabolism				PA3215	Transcription				PA0479	Transcription				PA1784	Unclassified				PA0266	Amino acid transport and metabolism				PA1504	Transcription
	PA0417	Amino acid transport and metabolism				PA1270	Function unknown				PA0271	Function unknown				PA0751	General function prediction only				PA0271	Function unknown				PA3864	Function unknown				PA0590	Signal transduction mechanisms				PA1803	Posttranslational modification, protein turnover, chaperones				PA0271	Function unknown				PA1623	Posttranslational modification, protein turnover, chaperones
	PA0428	Replication, recombination and repair				PA1375	Coenzyme transport and metabolism				PA0289	Transcription				PA0786	Inorganic ion transport and metabolism				PA0289	Transcription				PA3924	Lipid transport and metabolism				PA0649	Amino acid transport and metabolism				PA1841	Function unknown				PA0289	Transcription				PA1674	Coenzyme transport and metabolism
	PA0430	Amino acid transport and metabolism				PA1384	Cell wall-membrane-envelope biogenesis				PA0295	Amino acid transport and metabolism				PA0829	Lipid transport and metabolism				PA0295	Amino acid transport and metabolism				PA4074	Signal transduction mechanisms				PA0693	Intracellular trafficking, secretion, and vesicular transport				PA2198	Function unknown				PA0295	Amino acid transport and metabolism				PA1811	Amino acid transport and metabolism
	PA0439	Nucleotide transport and metabolism				PA1391	Cell wall-membrane-envelope biogenesis				PA0298	Amino acid transport and metabolism				PA0843	Unclassified				PA0298	Amino acid transport and metabolism				PA4392	Replication, recombination and repair				PA0715	Replication, recombination and repair				PA2236	Cell wall-membrane-envelope biogenesis				PA0298	Amino acid transport and metabolism				PA2029	Function unknown
	PA0445	Replication, recombination and repair				PA1404	Unclassified				PA0361	Amino acid transport and metabolism				PA0981	Unclassified				PA0361	Amino acid transport and metabolism				PA4419	Cell cycle control, cell division, chromosome partitioning				PA0742	Unclassified				PA2358	Unclassified				PA0361	Amino acid transport and metabolism				PA2047	Transcription
	PA0458	Carbohydrate transport and metabolism				PA1418	Amino acid transport and metabolism				PA0410	Cell motility				PA1066	Lipid transport and metabolism				PA0410	Cell motility				PA4880	Inorganic ion transport and metabolism				PA0750	Replication, recombination and repair				PA2477	Posttranslational modification, protein turnover, chaperones				PA0410	Cell motility				PA2087	Unclassified
	PA0467	Posttranslational modification, protein turnover, chaperones				PA1497	Amino acid transport and metabolism				PA0418	Unclassified				PA1074	Amino acid transport and metabolism				PA0418	Unclassified				PA5191	Unclassified				PA0764	Signal transduction mechanisms				PA2610	Posttranslational modification, protein turnover, chaperones				PA0418	Unclassified				PA2088	Secondary metabolites biosynthesis, transport and catabolism
	PA0468	Defense mechanisms				PA1500	Lipid transport and metabolism				PA0423	Function unknown				PA1113	Defense mechanisms				PA0423	Function unknown				PA5314	General function prediction only				PA0768	Intracellular trafficking, secretion, and vesicular transport				PA2639	Energy production and conversion				PA0423	Function unknown				PA2255	Secondary metabolites biosynthesis, transport and catabolism
	PA0482	Energy production and conversion				PA1502	General function prediction only				PA0437	Nucleotide transport and metabolism				PA1190	Unclassified				PA0437	Nucleotide transport and metabolism									PA0782	Amino acid transport and metabolism				PA2725	Posttranslational modification, protein turnover, chaperones				PA0437	Nucleotide transport and metabolism				PA2796	Carbohydrate transport and metabolism
	PA0490	Unclassified				PA1506	General function prediction only				PA0440	Amino acid transport and metabolism				PA1258	Amino acid transport and metabolism				PA0440	Amino acid transport and metabolism									PA0810	General function prediction only				PA2726	Posttranslational modification, protein turnover, chaperones				PA0440	Amino acid transport and metabolism				PA2915	General function prediction only
	PA0501	Coenzyme transport and metabolism				PA1523	Nucleotide transport and metabolism				PA0444	Amino acid transport and metabolism				PA1313	Carbohydrate transport and metabolism				PA0444	Amino acid transport and metabolism									PA0831	Transcription				PA2727	Unclassified				PA0444	Amino acid transport and metabolism				PA3029	Coenzyme transport and metabolism
	PA0506	Lipid transport and metabolism				PA1542	General function prediction only				PA0450	Inorganic ion transport and metabolism				PA1352	Carbohydrate transport and metabolism				PA0450	Inorganic ion transport and metabolism									PA0841	Function unknown				PA2764	General function prediction only				PA0450	Inorganic ion transport and metabolism				PA3053	Lipid transport and metabolism
	PA0532	Unclassified				PA1627	Transcription				PA0457	Posttranslational modification, protein turnover, chaperones				PA1386	Carbohydrate transport and metabolism				PA0457	Posttranslational modification, protein turnover, chaperones									PA0855	Unclassified				PA3028	Coenzyme transport and metabolism				PA0457	Posttranslational modification, protein turnover, chaperones				PA3056	Transcription
	PA0555	Carbohydrate transport and metabolism				PA1717	Unclassified				PA0464	Signal transduction mechanisms				PA1546	Coenzyme transport and metabolism				PA0464	Signal transduction mechanisms									PA0862	Coenzyme transport and metabolism				PA3088	Carbohydrate transport and metabolism				PA0464	Signal transduction mechanisms				PA3193	Carbohydrate transport and metabolism
	PA0575	Amino acid transport and metabolism				PA1731	Function unknown				PA0473	Posttranslational modification, protein turnover, chaperones				PA1631	Lipid transport and metabolism				PA0473	Posttranslational modification, protein turnover, chaperones									PA0891	General function prediction only				PA3098	Intracellular trafficking, secretion, and vesicular transport				PA0473	Posttranslational modification, protein turnover, chaperones				PA3227	Posttranslational modification, protein turnover, chaperones
	PA0584	Translation, ribosomal structure and biogenesis				PA1743	Unclassified				PA0480	General function prediction only				PA1765	Unclassified				PA0480	General function prediction only									PA0893	Transcription				PA3104	Unclassified				PA0480	General function prediction only				PA3272	General function prediction only
	PA0599	Unclassified				PA1851	Signal transduction mechanisms				PA0489	General function prediction only				PA1778	Coenzyme transport and metabolism				PA0489	General function prediction only									PA0902	Amino acid transport and metabolism				PA3440	Function unknown				PA0489	General function prediction only				PA3287	General function prediction only
	PA0613	Unclassified				PA1946	Carbohydrate transport and metabolism				PA0512	Transcription				PA1783	Inorganic ion transport and metabolism				PA0512	Transcription									PA1005	General function prediction only				PA3471	Energy production and conversion				PA0512	Transcription				PA3295	Nucleotide transport and metabolism
	PA0673	Unclassified				PA2125	Energy production and conversion				PA0513	Transcription				PA1827	Lipid transport and metabolism				PA0513	Transcription									PA1009	Amino acid transport and metabolism				PA3680	Unclassified				PA0513	Transcription				PA3423	Transcription
	PA0679	Unclassified				PA2138	Replication, recombination and repair				PA0515	Transcription				PA1907	General function prediction only				PA0515	Transcription									PA1031	Function unknown				PA3696	Function unknown				PA0515	Transcription				PA3433	Transcription
	PA0684	Intracellular trafficking, secretion, and vesicular transport				PA2157	Function unknown				PA0516	Function unknown				PA1918	Amino acid transport and metabolism				PA0516	Function unknown									PA1077	Cell motility				PA3754	Replication, recombination and repair				PA0516	Function unknown				PA3556	Cell wall-membrane-envelope biogenesis
	PA0703	Carbohydrate transport and metabolism				PA2179	Translation, ribosomal structure and biogenesis				PA0517	Energy production and conversion				PA1962	Lipid transport and metabolism				PA0517	Energy production and conversion									PA1078	Cell motility				PA3764	Cell wall-membrane-envelope biogenesis				PA0517	Energy production and conversion				PA3566	Function unknown
	PA0730	Lipid transport and metabolism				PA2201	General function prediction only				PA0518	Energy production and conversion				PA2078	Energy production and conversion				PA0518	Energy production and conversion									PA1097	Signal transduction mechanisms				PA3783	Secondary metabolites biosynthesis, transport and catabolism				PA0518	Energy production and conversion				PA3602	Amino acid transport and metabolism
	PA0740	Secondary metabolites biosynthesis, transport and catabolism				PA2244	Replication, recombination and repair				PA0519	Energy production and conversion				PA2104	Amino acid transport and metabolism				PA0519	Energy production and conversion									PA1121	Unclassified				PA3832	Replication, recombination and repair				PA0519	Energy production and conversion				PA3628	General function prediction only
	PA0771	General function prediction only				PA2245	Unclassified				PA0524	Inorganic ion transport and metabolism				PA2105	Amino acid transport and metabolism				PA0524	Inorganic ion transport and metabolism									PA1192	Cell cycle control, cell division, chromosome partitioning				PA3833	Unclassified				PA0524	Inorganic ion transport and metabolism				PA3687	Energy production and conversion
	PA0788	Cell wall-membrane-envelope biogenesis				PA2253	Amino acid transport and metabolism				PA0527	Signal transduction mechanisms				PA2119	Amino acid transport and metabolism				PA0527	Signal transduction mechanisms									PA1207	Inorganic ion transport and metabolism				PA3848	General function prediction only				PA0527	Signal transduction mechanisms				PA3689	Transcription
	PA0790	General function prediction only				PA2266	Energy production and conversion				PA0539	Carbohydrate transport and metabolism				PA2143	Unclassified				PA0539	Carbohydrate transport and metabolism									PA1288	Lipid transport and metabolism				PA3919	Signal transduction mechanisms				PA0539	Carbohydrate transport and metabolism				PA3705	Cell motility
	PA0799	Transcription				PA2281	Transcription				PA0545	Inorganic ion transport and metabolism				PA2189	Posttranslational modification, protein turnover, chaperones				PA0545	Inorganic ion transport and metabolism									PA1291	General function prediction only				PA3992	Cell wall-membrane-envelope biogenesis				PA0545	Inorganic ion transport and metabolism				PA3721	Transcription
	PA0839	Transcription				PA2314	Carbohydrate transport and metabolism				PA0558	Coenzyme transport and metabolism				PA2190	General function prediction only				PA0558	Coenzyme transport and metabolism									PA1293	Carbohydrate transport and metabolism				PA4115	General function prediction only				PA0558	Coenzyme transport and metabolism				PA3733	Energy production and conversion
	PA0842	Cell wall-membrane-envelope biogenesis				PA2440	Unclassified				PA0565	Function unknown				PA2195	Amino acid transport and metabolism				PA0565	Function unknown									PA1364	Inorganic ion transport and metabolism				PA4117	Signal transduction mechanisms				PA0565	Function unknown				PA3857	Lipid transport and metabolism
	PA0852	Function unknown				PA2504	Function unknown				PA0566	Unclassified				PA2231	Cell wall-membrane-envelope biogenesis				PA0566	Unclassified									PA1376	Signal transduction mechanisms				PA4185	Transcription				PA0566	Unclassified				PA3879	Signal transduction mechanisms
	PA0853	General function prediction only				PA2505	Unclassified				PA0581	Function unknown				PA2277	Transcription				PA0581	Function unknown									PA1410	Amino acid transport and metabolism				PA4186	Amino acid transport and metabolism				PA0581	Function unknown				PA3921	Transcription
	PA0856	Function unknown				PA2576	Carbohydrate transport and metabolism				PA0606	Amino acid transport and metabolism				PA2292	Function unknown				PA0606	Amino acid transport and metabolism									PA1449	Cell motility				PA4375	Defense mechanisms				PA0606	Amino acid transport and metabolism				PA3963	Inorganic ion transport and metabolism
	PA0860	Defense mechanisms				PA2590	Inorganic ion transport and metabolism				PA0658	General function prediction only				PA2415	Unclassified				PA0658	General function prediction only									PA1468	Unclassified				PA4411	Cell wall-membrane-envelope biogenesis				PA0658	General function prediction only				PA3989	Replication, recombination and repair
	PA0881	General function prediction only				PA2600	Energy production and conversion				PA0682	Intracellular trafficking, secretion, and vesicular transport				PA2493	Cell wall-membrane-envelope biogenesis				PA0682	Intracellular trafficking, secretion, and vesicular transport									PA1495	Function unknown				PA4535	Unclassified				PA0682	Intracellular trafficking, secretion, and vesicular transport				PA4210	General function prediction only
	PA0927	Energy production and conversion				PA2767	Lipid transport and metabolism				PA0696	Unclassified				PA2499	Nucleotide transport and metabolism				PA0696	Unclassified									PA1505	Coenzyme transport and metabolism				PA4579	Unclassified				PA0696	Unclassified				PA4235	Inorganic ion transport and metabolism
	PA0929	Signal transduction mechanisms				PA2852	Function unknown				PA0710	Amino acid transport and metabolism				PA2669	Unclassified				PA0710	Amino acid transport and metabolism									PA1514	Nucleotide transport and metabolism				PA4669	Lipid transport and metabolism				PA0710	Amino acid transport and metabolism				PA4361	Cell wall-membrane-envelope biogenesis
	PA0955	Unclassified				PA2867	Cell motility				PA0716	Defense mechanisms				PA2670	Unclassified				PA0716	Defense mechanisms									PA1522	Posttranslational modification, protein turnover, chaperones				PA4864	Posttranslational modification, protein turnover, chaperones				PA0716	Defense mechanisms				PA4434	Energy production and conversion
	PA0982	Posttranslational modification, protein turnover, chaperones				PA2892	Lipid transport and metabolism				PA0717	Unclassified				PA2763	Unclassified				PA0717	Unclassified									PA1526	Transcription				PA5036	Amino acid transport and metabolism				PA0717	Unclassified				PA4529	Coenzyme transport and metabolism
	PA0986	Replication, recombination and repair				PA2993	Coenzyme transport and metabolism				PA0718	Unclassified				PA2785	Transcription				PA0718	Unclassified									PA1568	Translation, ribosomal structure and biogenesis				PA5056	Lipid transport and metabolism				PA0718	Unclassified				PA4559	Cell wall-membrane-envelope biogenesis
	PA1040	Unclassified				PA3015	Unclassified				PA0719	Unclassified				PA2791	Unclassified				PA0719	Unclassified									PA1601	Energy production and conversion				PA5102	Lipid transport and metabolism				PA0719	Unclassified				PA4737	Unclassified
	PA1056	Energy production and conversion				PA3018	Unclassified				PA0720	Unclassified				PA2827	Posttranslational modification, protein turnover, chaperones				PA0720	Unclassified									PA1626	Inorganic ion transport and metabolism				PA5147	Replication, recombination and repair				PA0720	Unclassified				PA4793	Unclassified
	PA1067	Transcription				PA3061	Signal transduction mechanisms				PA0721	Unclassified				PA2833	Signal transduction mechanisms				PA0721	Unclassified									PA1650	General function prediction only				PA5210	Cell motility				PA0721	Unclassified				PA4795	General function prediction only
	PA1125	Transcription				PA3074	General function prediction only				PA0722	Unclassified				PA2844	Function unknown				PA0722	Unclassified									PA1694	Cell motility				PA5250	Inorganic ion transport and metabolism				PA0722	Unclassified				PA4798	Function unknown
	PA1142	Transcription				PA3136	Defense mechanisms				PA0723	Unclassified				PA2926	Amino acid transport and metabolism				PA0723	Unclassified									PA1695	Unclassified				PA5342	Transcription				PA0723	Unclassified				PA4842	Function unknown
	PA1162	Amino acid transport and metabolism				PA3245	Cell cycle control, cell division, chromosome partitioning				PA0724	Unclassified				PA2974	General function prediction only				PA0724	Unclassified									PA1700	Unclassified				PA5343	Cell wall-membrane-envelope biogenesis				PA0724	Unclassified				PA4867	Amino acid transport and metabolism
	PA1163	Cell wall-membrane-envelope biogenesis				PA3304	Defense mechanisms				PA0725	Unclassified				PA3060	Energy production and conversion				PA0725	Unclassified									PA1727	Signal transduction mechanisms				PA5344	Transcription				PA0725	Unclassified				PA4870	Signal transduction mechanisms
	PA1182	Transcription				PA3339	General function prediction only				PA0726	General function prediction only				PA3177	Signal transduction mechanisms				PA0726	General function prediction only									PA1732	Amino acid transport and metabolism				PA5345	Replication, recombination and repair				PA0726	General function prediction only				PA4872	Carbohydrate transport and metabolism
	PA1194	Amino acid transport and metabolism				PA3374	Inorganic ion transport and metabolism				PA0727	Unclassified				PA3196	Unclassified				PA0727	Unclassified									PA1738	Transcription				PA5414	Unclassified				PA0727	Unclassified				PA5007	General function prediction only
	PA1195	Amino acid transport and metabolism				PA3396	Energy production and conversion				PA0728	Replication, recombination and repair				PA3231	Unclassified				PA0728	Replication, recombination and repair									PA1760	Transcription				PA5456	Cell wall-membrane-envelope biogenesis				PA0728	Replication, recombination and repair				PA5268	Inorganic ion transport and metabolism
	PA1199	Cell wall-membrane-envelope biogenesis				PA3506	Amino acid transport and metabolism				PA0737	Unclassified				PA3273	Unclassified				PA0737	Unclassified									PA1761	Unclassified				PA5457	Coenzyme transport and metabolism				PA0737	Unclassified				PA5269	Unclassified
	PA1220	Secondary metabolites biosynthesis, transport and catabolism				PA3532	Carbohydrate transport and metabolism				PA0748	Unclassified				PA3274	Unclassified				PA0748	Unclassified									PA1763	Unclassified				PA5509	Amino acid transport and metabolism				PA0748	Unclassified				PA5270	Amino acid transport and metabolism
	PA1228	Unclassified				PA3547	Unclassified				PA0751	General function prediction only				PA3395	General function prediction only				PA0751	General function prediction only									PA1784	Unclassified									PA0751	General function prediction only				PA5277	Amino acid transport and metabolism
	PA1234	Unclassified				PA3577	Unclassified				PA0777	Amino acid transport and metabolism				PA3498	Energy production and conversion				PA0777	Amino acid transport and metabolism									PA1803	Posttranslational modification, protein turnover, chaperones									PA0777	Amino acid transport and metabolism				PA5356	Transcription
	PA1257	Amino acid transport and metabolism				PA3631	General function prediction only				PA0786	Inorganic ion transport and metabolism				PA3516	Nucleotide transport and metabolism				PA0786	Inorganic ion transport and metabolism									PA1841	Function unknown									PA0786	Inorganic ion transport and metabolism				PA5357	Coenzyme transport and metabolism
	PA1263	Transcription				PA3649	Cell wall-membrane-envelope biogenesis				PA0824	Function unknown				PA3521	Cell wall-membrane-envelope biogenesis				PA0824	Function unknown									PA1889	Unclassified									PA0824	Function unknown
	PA1264	Transcription				PA3808	Function unknown				PA0829	Lipid transport and metabolism				PA3545	Inorganic ion transport and metabolism				PA0829	Lipid transport and metabolism									PA1929	Unclassified									PA0829	Lipid transport and metabolism
	PA1270	Function unknown				PA3829	General function prediction only				PA0835	Energy production and conversion				PA3564	Replication, recombination and repair				PA0835	Energy production and conversion									PA1949	Transcription									PA0835	Energy production and conversion
	PA1273	Coenzyme transport and metabolism				PA3834	Translation, ribosomal structure and biogenesis				PA0836	Energy production and conversion				PA3709	Carbohydrate transport and metabolism				PA0836	Energy production and conversion									PA1978	Signal transduction mechanisms									PA0836	Energy production and conversion
	PA1274	Energy production and conversion				PA3954	Energy production and conversion				PA0843	Unclassified				PA3740	Unclassified				PA0843	Unclassified									PA1986	General function prediction only									PA0843	Unclassified
	PA1275	Coenzyme transport and metabolism				PA4110	Defense mechanisms				PA0850	Unclassified				PA3776	Transcription				PA0850	Unclassified									PA1991	Energy production and conversion									PA0850	Unclassified
	PA1296	Coenzyme transport and metabolism				PA4152	Energy production and conversion				PA0879	Lipid transport and metabolism				PA3839	Inorganic ion transport and metabolism				PA0879	Lipid transport and metabolism									PA1998	Transcription									PA0879	Lipid transport and metabolism
	PA1326	Amino acid transport and metabolism				PA4173	Translation, ribosomal structure and biogenesis				PA0906	Transcription				PA3909	General function prediction only				PA0906	Transcription									PA2051	Inorganic ion transport and metabolism									PA0906	Transcription
	PA1333	Unclassified				PA4305	Intracellular trafficking, secretion, and vesicular transport				PA0919	Intracellular trafficking, secretion, and vesicular transport				PA3964	Unclassified				PA0919	Intracellular trafficking, secretion, and vesicular transport									PA2079	Amino acid transport and metabolism									PA0919	Intracellular trafficking, secretion, and vesicular transport
	PA1374	Transcription				PA4334	Inorganic ion transport and metabolism				PA0937	Function unknown				PA3973	Transcription				PA0937	Function unknown									PA2081	General function prediction only									PA0937	Function unknown
	PA1375	Coenzyme transport and metabolism				PA4341	Transcription				PA0952	Unclassified				PA4033	Unclassified				PA0952	Unclassified									PA2129	Cell motility									PA0952	Unclassified
	PA1384	Cell wall-membrane-envelope biogenesis				PA4557	Lipid transport and metabolism				PA0981	Unclassified				PA4064	Defense mechanisms				PA0981	Unclassified									PA2187	Function unknown									PA0981	Unclassified
	PA1391	Cell wall-membrane-envelope biogenesis				PA4623	Unclassified				PA0997	Lipid transport and metabolism				PA4082	Intracellular trafficking, secretion, and vesicular transport				PA0997	Lipid transport and metabolism									PA2198	Function unknown									PA0997	Lipid transport and metabolism
	PA1404	Unclassified				PA4644	Function unknown				PA1000	General function prediction only				PA4127	Secondary metabolites biosynthesis, transport and catabolism				PA1000	General function prediction only									PA2236	Cell wall-membrane-envelope biogenesis									PA1000	General function prediction only
	PA1408	Cell wall-membrane-envelope biogenesis				PA4645	Nucleotide transport and metabolism				PA1007	General function prediction only				PA4171	General function prediction only				PA1007	General function prediction only									PA2262	Carbohydrate transport and metabolism									PA1007	General function prediction only
	PA1416	Energy production and conversion				PA4681	Unclassified				PA1010	Amino acid transport and metabolism				PA4302	Intracellular trafficking, secretion, and vesicular transport				PA1010	Amino acid transport and metabolism									PA2358	Unclassified									PA1010	Amino acid transport and metabolism
	PA1418	Amino acid transport and metabolism				PA4713	Unclassified				PA1038	Unclassified				PA4352	Signal transduction mechanisms				PA1038	Unclassified									PA2448	General function prediction only									PA1038	Unclassified
	PA1419	Nucleotide transport and metabolism				PA4718	Intracellular trafficking, secretion, and vesicular transport				PA1042	Function unknown				PA4596	Unclassified				PA1042	Function unknown									PA2457	Cell wall-membrane-envelope biogenesis									PA1042	Function unknown
	PA1420	Function unknown				PA4780	Signal transduction mechanisms				PA1044	Function unknown				PA4622	Carbohydrate transport and metabolism				PA1044	Function unknown									PA2477	Posttranslational modification, protein turnover, chaperones									PA1044	Function unknown
	PA1421	Amino acid transport and metabolism				PA4815	Function unknown				PA1064	Function unknown				PA4652	Cell motility				PA1064	Function unknown									PA2482	Energy production and conversion									PA1064	Function unknown
	PA1487	Energy production and conversion				PA4888	Lipid transport and metabolism				PA1066	Lipid transport and metabolism				PA4674	General function prediction only				PA1066	Lipid transport and metabolism									PA2490	Carbohydrate transport and metabolism									PA1066	Lipid transport and metabolism
	PA1490	Transcription				PA4908	Amino acid transport and metabolism				PA1074	Amino acid transport and metabolism				PA4781	Transcription				PA1074	Amino acid transport and metabolism									PA2544	General function prediction only									PA1074	Amino acid transport and metabolism
	PA1497	Amino acid transport and metabolism				PA4926	Amino acid transport and metabolism				PA1113	Defense mechanisms				PA4806	Signal transduction mechanisms				PA1113	Defense mechanisms									PA2561	Cell motility									PA1113	Defense mechanisms
	PA1500	Lipid transport and metabolism				PA4929	Signal transduction mechanisms				PA1122	Unclassified				PA4878	Transcription				PA1122	Unclassified									PA2572	Transcription									PA1122	Unclassified
	PA1502	General function prediction only				PA5084	Amino acid transport and metabolism				PA1145	Transcription				PA4902	Transcription				PA1145	Transcription									PA2610	Posttranslational modification, protein turnover, chaperones									PA1145	Transcription
	PA1506	General function prediction only				PA5194	Lipid transport and metabolism				PA1169	Unclassified				PA4910	Amino acid transport and metabolism				PA1169	Unclassified									PA2624	Energy production and conversion									PA1169	Unclassified
	PA1523	Nucleotide transport and metabolism				PA5354	Energy production and conversion				PA1188	Energy production and conversion				PA4952	General function prediction only				PA1188	Energy production and conversion									PA2639	Energy production and conversion									PA1188	Energy production and conversion
	PA1542	General function prediction only				PA5367	Inorganic ion transport and metabolism				PA1190	Unclassified				PA5087	General function prediction only				PA1190	Unclassified									PA2650	Coenzyme transport and metabolism									PA1190	Unclassified
	PA1572	Function unknown				PA5375	Cell wall-membrane-envelope biogenesis				PA1211	General function prediction only				PA5121	Cell wall-membrane-envelope biogenesis				PA1211	General function prediction only									PA2724	Unclassified									PA1211	General function prediction only
	PA1611	Signal transduction mechanisms				PA5387	Function unknown				PA1246	General function prediction only				PA5183	Unclassified				PA1246	General function prediction only									PA2725	Posttranslational modification, protein turnover, chaperones									PA1246	General function prediction only
	PA1614	Energy production and conversion				PA5439	Carbohydrate transport and metabolism				PA1252	Energy production and conversion				PA5293	Transcription				PA1252	Energy production and conversion									PA2726	Posttranslational modification, protein turnover, chaperones									PA1252	Energy production and conversion
	PA1619	Function unknown				PA5463	Unclassified				PA1258	Amino acid transport and metabolism				PA5379	Amino acid transport and metabolism				PA1258	Amino acid transport and metabolism									PA2727	Unclassified									PA1258	Amino acid transport and metabolism
	PA1624	Unclassified				PA5464	Unclassified				PA1259	Function unknown				PA5401	Energy production and conversion				PA1259	Function unknown									PA2764	General function prediction only									PA1259	Function unknown
	PA1627	Transcription				PA5477	Unclassified				PA1262	Carbohydrate transport and metabolism				PA5428	Transcription				PA1262	Carbohydrate transport and metabolism									PA2781	Unclassified									PA1262	Carbohydrate transport and metabolism
	PA1643	General function prediction only				PA5499	Inorganic ion transport and metabolism				PA1289	Unclassified				PA5532	Unclassified				PA1289	Unclassified									PA2823	General function prediction only									PA1289	Unclassified
	PA1693	Intracellular trafficking, secretion, and vesicular transport									PA1313	Carbohydrate transport and metabolism									PA1313	Carbohydrate transport and metabolism									PA2831	Amino acid transport and metabolism									PA1313	Carbohydrate transport and metabolism
	PA1701	Unclassified									PA1327	Posttranslational modification, protein turnover, chaperones									PA1327	Posttranslational modification, protein turnover, chaperones									PA2890	Lipid transport and metabolism									PA1327	Posttranslational modification, protein turnover, chaperones
	PA1717	Unclassified									PA1328	Transcription									PA1328	Transcription									PA2893	Lipid transport and metabolism									PA1328	Transcription
	PA1725	Cell motility									PA1352	Carbohydrate transport and metabolism									PA1352	Carbohydrate transport and metabolism									PA2945	General function prediction only									PA1352	Carbohydrate transport and metabolism
	PA1731	Function unknown									PA1370	Unclassified									PA1370	Unclassified									PA2947	Unclassified									PA1370	Unclassified
	PA1743	Unclassified									PA1378	Unclassified									PA1378	Unclassified									PA2989	Unclassified									PA1378	Unclassified
	PA1764	Lipid transport and metabolism									PA1386	Carbohydrate transport and metabolism									PA1386	Carbohydrate transport and metabolism									PA2992	Function unknown									PA1386	Carbohydrate transport and metabolism
	PA1816	Replication, recombination and repair									PA1396	Signal transduction mechanisms									PA1396	Signal transduction mechanisms									PA2994	Energy production and conversion									PA1396	Signal transduction mechanisms
	PA1817	General function prediction only									PA1427	Unclassified									PA1427	Unclassified									PA2995	Energy production and conversion									PA1427	Unclassified
	PA1823	Replication, recombination and repair									PA1504	Transcription									PA1504	Transcription									PA2996	Energy production and conversion									PA1504	Transcription
	PA1835	Secondary metabolites biosynthesis, transport and catabolism									PA1519	General function prediction only									PA1519	General function prediction only									PA2998	Energy production and conversion									PA1519	General function prediction only
	PA1851	Signal transduction mechanisms									PA1546	Coenzyme transport and metabolism									PA1546	Coenzyme transport and metabolism									PA3008	Cell cycle control, cell division, chromosome partitioning									PA1546	Coenzyme transport and metabolism
	PA1863	Inorganic ion transport and metabolism									PA1598	Coenzyme transport and metabolism									PA1598	Coenzyme transport and metabolism									PA3028	Coenzyme transport and metabolism									PA1598	Coenzyme transport and metabolism
	PA1871	Cell wall-membrane-envelope biogenesis									PA1599	Function unknown									PA1599	Function unknown									PA3081	Unclassified									PA1599	Function unknown
	PA1877	Cell wall-membrane-envelope biogenesis									PA1600	Energy production and conversion									PA1600	Energy production and conversion									PA3088	Carbohydrate transport and metabolism									PA1600	Energy production and conversion
	PA1878	General function prediction only									PA1623	Posttranslational modification, protein turnover, chaperones									PA1623	Posttranslational modification, protein turnover, chaperones									PA3098	Intracellular trafficking, secretion, and vesicular transport									PA1623	Posttranslational modification, protein turnover, chaperones
	PA1898	Signal transduction mechanisms									PA1631	Lipid transport and metabolism									PA1631	Lipid transport and metabolism									PA3104	Unclassified									PA1631	Lipid transport and metabolism
	PA1906	Nucleotide transport and metabolism									PA1674	Coenzyme transport and metabolism									PA1674	Coenzyme transport and metabolism									PA3113	Amino acid transport and metabolism									PA1674	Coenzyme transport and metabolism
	PA1946	Carbohydrate transport and metabolism									PA1759	Transcription									PA1759	Transcription									PA3116	Amino acid transport and metabolism									PA1759	Transcription
	PA1982	Carbohydrate transport and metabolism									PA1765	Unclassified									PA1765	Unclassified									PA3140	Replication, recombination and repair									PA1765	Unclassified
	PA1996	Posttranslational modification, protein turnover, chaperones									PA1778	Coenzyme transport and metabolism									PA1778	Coenzyme transport and metabolism									PA3211	Secondary metabolites biosynthesis, transport and catabolism									PA1778	Coenzyme transport and metabolism
	PA2005	Transcription									PA1783	Inorganic ion transport and metabolism									PA1783	Inorganic ion transport and metabolism									PA3225	Transcription									PA1783	Inorganic ion transport and metabolism
	PA2018	Defense mechanisms									PA1811	Amino acid transport and metabolism									PA1811	Amino acid transport and metabolism									PA3232	Replication, recombination and repair									PA1811	Amino acid transport and metabolism
	PA2043	Translation, ribosomal structure and biogenesis									PA1827	Lipid transport and metabolism									PA1827	Lipid transport and metabolism									PA3251	General function prediction only									PA1827	Lipid transport and metabolism
	PA2056	Transcription									PA1887	Unclassified									PA1887	Unclassified									PA3270	Translation, ribosomal structure and biogenesis									PA1887	Unclassified
	PA2059	General function prediction only									PA1907	General function prediction only									PA1907	General function prediction only									PA3300	Lipid transport and metabolism									PA1907	General function prediction only
	PA2065	Secondary metabolites biosynthesis, transport and catabolism									PA1915	Signal transduction mechanisms									PA1915	Signal transduction mechanisms									PA3303	Carbohydrate transport and metabolism									PA1915	Signal transduction mechanisms
	PA2077	Carbohydrate transport and metabolism									PA1918	Amino acid transport and metabolism									PA1918	Amino acid transport and metabolism									PA3320	Function unknown									PA1918	Amino acid transport and metabolism
	PA2082	Transcription									PA1924	Intracellular trafficking, secretion, and vesicular transport									PA1924	Intracellular trafficking, secretion, and vesicular transport									PA3398	Transcription									PA1924	Intracellular trafficking, secretion, and vesicular transport
	PA2125	Energy production and conversion									PA1962	Lipid transport and metabolism									PA1962	Lipid transport and metabolism									PA3440	Function unknown									PA1962	Lipid transport and metabolism
	PA2138	Replication, recombination and repair									PA1980	Signal transduction mechanisms									PA1980	Signal transduction mechanisms									PA3471	Energy production and conversion									PA1980	Signal transduction mechanisms
	PA2145	Unclassified									PA2029	Function unknown									PA2029	Function unknown									PA3501	Unclassified									PA2029	Function unknown
	PA2157	Function unknown									PA2047	Transcription									PA2047	Transcription									PA3507	Lipid transport and metabolism									PA2047	Transcription
	PA2167	Unclassified									PA2068	Unclassified									PA2068	Unclassified									PA3515	Transcription									PA2068	Unclassified
	PA2179	Translation, ribosomal structure and biogenesis									PA2078	Energy production and conversion									PA2078	Energy production and conversion									PA3535	Posttranslational modification, protein turnover, chaperones									PA2078	Energy production and conversion
	PA2201	General function prediction only									PA2087	Unclassified									PA2087	Unclassified									PA3587	Transcription									PA2087	Unclassified
	PA2208	Unclassified									PA2088	Secondary metabolites biosynthesis, transport and catabolism									PA2088	Secondary metabolites biosynthesis, transport and catabolism									PA3597	Amino acid transport and metabolism									PA2088	Secondary metabolites biosynthesis, transport and catabolism
	PA2213	Unclassified									PA2104	Amino acid transport and metabolism									PA2104	Amino acid transport and metabolism									PA3663	General function prediction only									PA2104	Amino acid transport and metabolism
	PA2221	Replication, recombination and repair									PA2105	Amino acid transport and metabolism									PA2105	Amino acid transport and metabolism									PA3664	Inorganic ion transport and metabolism									PA2105	Amino acid transport and metabolism
	PA2239	Cell wall-membrane-envelope biogenesis									PA2119	Amino acid transport and metabolism									PA2119	Amino acid transport and metabolism									PA3680	Unclassified									PA2119	Amino acid transport and metabolism
	PA2244	Replication, recombination and repair									PA2121	Transcription									PA2121	Transcription									PA3696	Function unknown									PA2121	Transcription
	PA2245	Unclassified									PA2127	General function prediction only									PA2127	General function prediction only									PA3752	General function prediction only									PA2127	General function prediction only
	PA2252	Amino acid transport and metabolism									PA2143	Unclassified									PA2143	Unclassified									PA3754	Replication, recombination and repair									PA2143	Unclassified
	PA2253	Amino acid transport and metabolism									PA2151	Carbohydrate transport and metabolism									PA2151	Carbohydrate transport and metabolism									PA3764	Cell wall-membrane-envelope biogenesis									PA2151	Carbohydrate transport and metabolism
	PA2266	Energy production and conversion									PA2155	Lipid transport and metabolism									PA2155	Lipid transport and metabolism									PA3783	Secondary metabolites biosynthesis, transport and catabolism									PA2155	Lipid transport and metabolism
	PA2279	Signal transduction mechanisms									PA2164	Carbohydrate transport and metabolism									PA2164	Carbohydrate transport and metabolism									PA3832	Replication, recombination and repair									PA2164	Carbohydrate transport and metabolism
	PA2281	Transcription									PA2189	Posttranslational modification, protein turnover, chaperones									PA2189	Posttranslational modification, protein turnover, chaperones									PA3833	Unclassified									PA2189	Posttranslational modification, protein turnover, chaperones
	PA2299	Transcription									PA2190	General function prediction only									PA2190	General function prediction only									PA3837	General function prediction only									PA2190	General function prediction only
	PA2313	Unclassified									PA2195	Amino acid transport and metabolism									PA2195	Amino acid transport and metabolism									PA3848	General function prediction only									PA2195	Amino acid transport and metabolism
	PA2314	Carbohydrate transport and metabolism									PA2215	Cell wall-membrane-envelope biogenesis									PA2215	Cell wall-membrane-envelope biogenesis									PA3853	General function prediction only									PA2215	Cell wall-membrane-envelope biogenesis
	PA2329	Inorganic ion transport and metabolism									PA2225	Unclassified									PA2225	Unclassified									PA3872	Energy production and conversion									PA2225	Unclassified
	PA2333	Inorganic ion transport and metabolism									PA2231	Cell wall-membrane-envelope biogenesis									PA2231	Cell wall-membrane-envelope biogenesis									PA3876	Inorganic ion transport and metabolism									PA2231	Cell wall-membrane-envelope biogenesis
	PA2356	Energy production and conversion									PA2255	Secondary metabolites biosynthesis, transport and catabolism									PA2255	Secondary metabolites biosynthesis, transport and catabolism									PA3919	Signal transduction mechanisms									PA2255	Secondary metabolites biosynthesis, transport and catabolism
	PA2373	Function unknown									PA2258	Transcription									PA2258	Transcription									PA3922	Unclassified									PA2258	Transcription
	PA2418	General function prediction only									PA2277	Transcription									PA2277	Transcription									PA3953	Secondary metabolites biosynthesis, transport and catabolism									PA2277	Transcription
	PA2440	Unclassified									PA2288	Unclassified									PA2288	Unclassified									PA3992	Cell wall-membrane-envelope biogenesis									PA2288	Unclassified
	PA2458	Cell wall-membrane-envelope biogenesis									PA2292	Function unknown									PA2292	Function unknown									PA4054	Coenzyme transport and metabolism									PA2292	Function unknown
	PA2465	Function unknown									PA2309	Inorganic ion transport and metabolism									PA2309	Inorganic ion transport and metabolism									PA4075	Secondary metabolites biosynthesis, transport and catabolism									PA2309	Inorganic ion transport and metabolism
	PA2476	Posttranslational modification, protein turnover, chaperones									PA2332	Transcription									PA2332	Transcription									PA4095	Function unknown									PA2332	Transcription
	PA2483	Energy production and conversion									PA2339	Carbohydrate transport and metabolism									PA2339	Carbohydrate transport and metabolism									PA4115	General function prediction only									PA2339	Carbohydrate transport and metabolism
	PA2491	Energy production and conversion									PA2415	Unclassified									PA2415	Unclassified									PA4117	Signal transduction mechanisms									PA2415	Unclassified
	PA2504	Function unknown									PA2473	Posttranslational modification, protein turnover, chaperones									PA2473	Posttranslational modification, protein turnover, chaperones									PA4147	Secondary metabolites biosynthesis, transport and catabolism									PA2473	Posttranslational modification, protein turnover, chaperones
	PA2505	Unclassified									PA2493	Cell wall-membrane-envelope biogenesis									PA2493	Cell wall-membrane-envelope biogenesis									PA4185	Transcription									PA2493	Cell wall-membrane-envelope biogenesis
	PA2510	Transcription									PA2499	Nucleotide transport and metabolism									PA2499	Nucleotide transport and metabolism									PA4186	Amino acid transport and metabolism									PA2499	Nucleotide transport and metabolism
	PA2519	Transcription									PA2518	Inorganic ion transport and metabolism									PA2518	Inorganic ion transport and metabolism									PA4374	Cell wall-membrane-envelope biogenesis									PA2518	Inorganic ion transport and metabolism
	PA2523	Signal transduction mechanisms									PA2556	Transcription									PA2556	Transcription									PA4375	Defense mechanisms									PA2556	Transcription
	PA2526	Defense mechanisms									PA2669	Unclassified									PA2669	Unclassified									PA4400	Coenzyme transport and metabolism									PA2669	Unclassified
	PA2535	Energy production and conversion									PA2670	Unclassified									PA2670	Unclassified									PA4411	Cell wall-membrane-envelope biogenesis									PA2670	Unclassified
	PA2573	Cell motility									PA2688	Inorganic ion transport and metabolism									PA2688	Inorganic ion transport and metabolism									PA4471	Unclassified									PA2688	Inorganic ion transport and metabolism
	PA2576	Carbohydrate transport and metabolism									PA2747	Unclassified									PA2747	Unclassified									PA4520	Cell motility									PA2747	Unclassified
	PA2590	Inorganic ion transport and metabolism									PA2763	Unclassified									PA2763	Unclassified									PA4535	Unclassified									PA2763	Unclassified
	PA2600	Energy production and conversion									PA2785	Transcription									PA2785	Transcription									PA4562	General function prediction only									PA2785	Transcription
	PA2603	Inorganic ion transport and metabolism									PA2791	Unclassified									PA2791	Unclassified									PA4579	Unclassified									PA2791	Unclassified
	PA2606	Inorganic ion transport and metabolism									PA2794	Unclassified									PA2794	Unclassified									PA4604	General function prediction only									PA2794	Unclassified
	PA2615	Cell cycle control, cell division, chromosome partitioning									PA2796	Carbohydrate transport and metabolism									PA2796	Carbohydrate transport and metabolism									PA4605	Function unknown									PA2796	Carbohydrate transport and metabolism
	PA2618	Posttranslational modification, protein turnover, chaperones									PA2803	General function prediction only									PA2803	General function prediction only									PA4620	Energy production and conversion									PA2803	General function prediction only
	PA2666	Coenzyme transport and metabolism									PA2827	Posttranslational modification, protein turnover, chaperones									PA2827	Posttranslational modification, protein turnover, chaperones									PA4669	Lipid transport and metabolism									PA2827	Posttranslational modification, protein turnover, chaperones
	PA2681	Transcription									PA2833	Signal transduction mechanisms									PA2833	Signal transduction mechanisms									PA4684	Unclassified									PA2833	Signal transduction mechanisms
	PA2682	Secondary metabolites biosynthesis, transport and catabolism									PA2844	Function unknown									PA2844	Function unknown									PA4696	Amino acid transport and metabolism									PA2844	Function unknown
	PA2709	Amino acid transport and metabolism									PA2845	Function unknown									PA2845	Function unknown									PA4715	Amino acid transport and metabolism									PA2845	Function unknown
	PA2714	Energy production and conversion									PA2891	Lipid transport and metabolism									PA2891	Lipid transport and metabolism									PA4717	General function prediction only									PA2891	Lipid transport and metabolism
	PA2737	Transcription									PA2915	General function prediction only									PA2915	General function prediction only									PA4733	Lipid transport and metabolism									PA2915	General function prediction only
	PA2745	General function prediction only									PA2919	Unclassified									PA2919	Unclassified									PA4771	Energy production and conversion									PA2919	Unclassified
	PA2756	Unclassified									PA2922	General function prediction only									PA2922	General function prediction only									PA4772	Energy production and conversion									PA2922	General function prediction only
	PA2767	Lipid transport and metabolism									PA2926	Amino acid transport and metabolism									PA2926	Amino acid transport and metabolism									PA4779	Carbohydrate transport and metabolism									PA2926	Amino acid transport and metabolism
	PA2837	Cell wall-membrane-envelope biogenesis									PA2939	General function prediction only									PA2939	General function prediction only									PA4864	Posttranslational modification, protein turnover, chaperones									PA2939	General function prediction only
	PA2843	Amino acid transport and metabolism									PA2974	General function prediction only									PA2974	General function prediction only									PA4895	Inorganic ion transport and metabolism									PA2974	General function prediction only
	PA2846	Transcription									PA3017	Signal transduction mechanisms									PA3017	Signal transduction mechanisms									PA4943	General function prediction only									PA3017	Signal transduction mechanisms
	PA2852	Function unknown									PA3029	Coenzyme transport and metabolism									PA3029	Coenzyme transport and metabolism									PA4966	Function unknown									PA3029	Coenzyme transport and metabolism
	PA2867	Cell motility									PA3030	Coenzyme transport and metabolism									PA3030	Coenzyme transport and metabolism									PA4967	Replication, recombination and repair									PA3030	Coenzyme transport and metabolism
	PA2871	Lipid transport and metabolism									PA3053	Lipid transport and metabolism									PA3053	Lipid transport and metabolism									PA4970	Function unknown									PA3053	Lipid transport and metabolism
	PA2892	Lipid transport and metabolism									PA3056	Transcription									PA3056	Transcription									PA4977	Amino acid transport and metabolism									PA3056	Transcription
	PA2927	Lipid transport and metabolism									PA3060	Energy production and conversion									PA3060	Energy production and conversion									PA4989	Transcription									PA3060	Energy production and conversion
	PA2932	Energy production and conversion									PA3118	Energy production and conversion									PA3118	Energy production and conversion									PA5036	Amino acid transport and metabolism									PA3118	Energy production and conversion
	PA2943	Amino acid transport and metabolism									PA3138	Replication, recombination and repair									PA3138	Replication, recombination and repair									PA5041	Cell motility									PA3138	Replication, recombination and repair
	PA2958	Amino acid transport and metabolism									PA3177	Signal transduction mechanisms									PA3177	Signal transduction mechanisms									PA5056	Lipid transport and metabolism									PA3177	Signal transduction mechanisms
	PA2979	Cell wall-membrane-envelope biogenesis									PA3190	Carbohydrate transport and metabolism									PA3190	Carbohydrate transport and metabolism									PA5102	Lipid transport and metabolism									PA3190	Carbohydrate transport and metabolism
	PA2993	Coenzyme transport and metabolism									PA3193	Carbohydrate transport and metabolism									PA3193	Carbohydrate transport and metabolism									PA5141	Amino acid transport and metabolism									PA3193	Carbohydrate transport and metabolism
	PA3000	Amino acid transport and metabolism									PA3196	Unclassified									PA3196	Unclassified									PA5147	Replication, recombination and repair									PA3196	Unclassified
	PA3015	Unclassified									PA3215	Transcription									PA3215	Transcription									PA5149	General function prediction only									PA3215	Transcription
	PA3018	Unclassified									PA3227	Posttranslational modification, protein turnover, chaperones									PA3227	Posttranslational modification, protein turnover, chaperones									PA5204	Amino acid transport and metabolism									PA3227	Posttranslational modification, protein turnover, chaperones
	PA3027	Transcription									PA3231	Unclassified									PA3231	Unclassified									PA5210	Cell motility									PA3231	Unclassified
	PA3059	Cell wall-membrane-envelope biogenesis									PA3252	General function prediction only									PA3252	General function prediction only									PA5218	Transcription									PA3252	General function prediction only
	PA3061	Signal transduction mechanisms									PA3272	General function prediction only									PA3272	General function prediction only									PA5250	Inorganic ion transport and metabolism									PA3272	General function prediction only
	PA3074	General function prediction only									PA3273	Unclassified									PA3273	Unclassified									PA5322	Carbohydrate transport and metabolism									PA3273	Unclassified
	PA3107	Amino acid transport and metabolism									PA3274	Unclassified									PA3274	Unclassified									PA5342	Transcription									PA3274	Unclassified
	PA3136	Defense mechanisms									PA3287	General function prediction only									PA3287	General function prediction only									PA5343	Cell wall-membrane-envelope biogenesis									PA3287	General function prediction only
	PA3166	Amino acid transport and metabolism									PA3295	Nucleotide transport and metabolism									PA3295	Nucleotide transport and metabolism									PA5344	Transcription									PA3295	Nucleotide transport and metabolism
	PA3202	Function unknown									PA3337	Cell wall-membrane-envelope biogenesis									PA3337	Cell wall-membrane-envelope biogenesis									PA5345	Replication, recombination and repair									PA3337	Cell wall-membrane-envelope biogenesis
	PA3213	Secondary metabolites biosynthesis, transport and catabolism									PA3356	Amino acid transport and metabolism									PA3356	Amino acid transport and metabolism									PA5361	Signal transduction mechanisms									PA3356	Amino acid transport and metabolism
	PA3224	Unclassified									PA3360	Defense mechanisms									PA3360	Defense mechanisms									PA5372	Amino acid transport and metabolism									PA3360	Defense mechanisms
	PA3228	Defense mechanisms									PA3366	General function prediction only									PA3366	General function prediction only									PA5377	Amino acid transport and metabolism									PA3366	General function prediction only
	PA3238	Unclassified									PA3367	Unclassified									PA3367	Unclassified									PA5414	Unclassified									PA3367	Unclassified
	PA3239	Cell wall-membrane-envelope biogenesis									PA3395	General function prediction only									PA3395	General function prediction only									PA5418	Amino acid transport and metabolism									PA3395	General function prediction only
	PA3242	Cell wall-membrane-envelope biogenesis									PA3418	Amino acid transport and metabolism									PA3418	Amino acid transport and metabolism									PA5445	Energy production and conversion									PA3418	Amino acid transport and metabolism
	PA3243	Cell cycle control, cell division, chromosome partitioning									PA3420	Transcription									PA3420	Transcription									PA5447	Cell wall-membrane-envelope biogenesis									PA3420	Transcription
	PA3245	Cell cycle control, cell division, chromosome partitioning									PA3423	Transcription									PA3423	Transcription									PA5456	Cell wall-membrane-envelope biogenesis									PA3423	Transcription
	PA3253	Amino acid transport and metabolism									PA3427	Lipid transport and metabolism									PA3427	Lipid transport and metabolism									PA5457	Coenzyme transport and metabolism									PA3427	Lipid transport and metabolism
	PA3254	Amino acid transport and metabolism									PA3433	Transcription									PA3433	Transcription									PA5471	Function unknown									PA3433	Transcription
	PA3257	Cell wall-membrane-envelope biogenesis									PA3498	Energy production and conversion									PA3498	Energy production and conversion									PA5493	Replication, recombination and repair									PA3498	Energy production and conversion
	PA3281	Function unknown									PA3510	Carbohydrate transport and metabolism									PA3510	Carbohydrate transport and metabolism									PA5508	Amino acid transport and metabolism									PA3510	Carbohydrate transport and metabolism
	PA3285	Transcription									PA3516	Nucleotide transport and metabolism									PA3516	Nucleotide transport and metabolism									PA5509	Amino acid transport and metabolism									PA3516	Nucleotide transport and metabolism
	PA3290	Unclassified									PA3519	Unclassified									PA3519	Unclassified									PA5542	Defense mechanisms									PA3519	Unclassified
	PA3304	Defense mechanisms									PA3521	Cell wall-membrane-envelope biogenesis									PA3521	Cell wall-membrane-envelope biogenesis									PA5543	Function unknown									PA3521	Cell wall-membrane-envelope biogenesis
	PA3339	General function prediction only									PA3523	Cell wall-membrane-envelope biogenesis									PA3523	Cell wall-membrane-envelope biogenesis									PA5550	Transcription									PA3523	Cell wall-membrane-envelope biogenesis
	PA3357	Amino acid transport and metabolism									PA3545	Inorganic ion transport and metabolism									PA3545	Inorganic ion transport and metabolism									PA5551	Cell wall-membrane-envelope biogenesis									PA3545	Inorganic ion transport and metabolism
	PA3372	General function prediction only									PA3556	Cell wall-membrane-envelope biogenesis									PA3556	Cell wall-membrane-envelope biogenesis																			PA3556	Cell wall-membrane-envelope biogenesis
	PA3374	Inorganic ion transport and metabolism									PA3564	Replication, recombination and repair									PA3564	Replication, recombination and repair																			PA3564	Replication, recombination and repair
	PA3387	Lipid transport and metabolism									PA3566	Function unknown									PA3566	Function unknown																			PA3566	Function unknown
	PA3390	Function unknown									PA3573	Carbohydrate transport and metabolism									PA3573	Carbohydrate transport and metabolism																			PA3573	Carbohydrate transport and metabolism
	PA3396	Energy production and conversion									PA3591	Lipid transport and metabolism									PA3591	Lipid transport and metabolism																			PA3591	Lipid transport and metabolism
	PA3400	Defense mechanisms									PA3602	Amino acid transport and metabolism									PA3602	Amino acid transport and metabolism																			PA3602	Amino acid transport and metabolism
	PA3402	Cell wall-membrane-envelope biogenesis									PA3613	Carbohydrate transport and metabolism									PA3613	Carbohydrate transport and metabolism																			PA3613	Carbohydrate transport and metabolism
	PA3406	General function prediction only									PA3614	Translation, ribosomal structure and biogenesis									PA3614	Translation, ribosomal structure and biogenesis																			PA3614	Translation, ribosomal structure and biogenesis
	PA3436	Function unknown									PA3628	General function prediction only									PA3628	General function prediction only																			PA3628	General function prediction only
	PA3437	Lipid transport and metabolism									PA3687	Energy production and conversion									PA3687	Energy production and conversion																			PA3687	Energy production and conversion
	PA3470	Replication, recombination and repair									PA3689	Transcription									PA3689	Transcription																			PA3689	Transcription
	PA3491	Energy production and conversion									PA3705	Cell motility									PA3705	Cell motility																			PA3705	Cell motility
	PA3506	Amino acid transport and metabolism									PA3709	Carbohydrate transport and metabolism									PA3709	Carbohydrate transport and metabolism																			PA3709	Carbohydrate transport and metabolism
	PA3509	General function prediction only									PA3721	Transcription									PA3721	Transcription																			PA3721	Transcription
	PA3532	Carbohydrate transport and metabolism									PA3733	Energy production and conversion									PA3733	Energy production and conversion																			PA3733	Energy production and conversion
	PA3537	Amino acid transport and metabolism									PA3740	Unclassified									PA3740	Unclassified																			PA3740	Unclassified
	PA3547	Unclassified									PA3776	Transcription									PA3776	Transcription																			PA3776	Transcription
	PA3559	Cell wall-membrane-envelope biogenesis									PA3839	Inorganic ion transport and metabolism									PA3839	Inorganic ion transport and metabolism																			PA3839	Inorganic ion transport and metabolism
	PA3563	Transcription									PA3844	Posttranslational modification, protein turnover, chaperones									PA3844	Posttranslational modification, protein turnover, chaperones																			PA3844	Posttranslational modification, protein turnover, chaperones
	PA3567	Energy production and conversion									PA3857	Lipid transport and metabolism									PA3857	Lipid transport and metabolism																			PA3857	Lipid transport and metabolism
	PA3577	Unclassified									PA3864	Function unknown									PA3864	Function unknown																			PA3864	Function unknown
	PA3581	Carbohydrate transport and metabolism									PA3879	Signal transduction mechanisms									PA3879	Signal transduction mechanisms																			PA3879	Signal transduction mechanisms
	PA3583	Transcription									PA3897	Carbohydrate transport and metabolism									PA3897	Carbohydrate transport and metabolism																			PA3897	Carbohydrate transport and metabolism
	PA3594	Transcription									PA3909	General function prediction only									PA3909	General function prediction only																			PA3909	General function prediction only
	PA3609	Amino acid transport and metabolism									PA3921	Transcription									PA3921	Transcription																			PA3921	Transcription
	PA3610	Amino acid transport and metabolism									PA3924	Lipid transport and metabolism									PA3924	Lipid transport and metabolism																			PA3924	Lipid transport and metabolism
	PA3620	Replication, recombination and repair									PA3944	Translation, ribosomal structure and biogenesis									PA3944	Translation, ribosomal structure and biogenesis																			PA3944	Translation, ribosomal structure and biogenesis
	PA3624	Posttranslational modification, protein turnover, chaperones									PA3963	Inorganic ion transport and metabolism									PA3963	Inorganic ion transport and metabolism																			PA3963	Inorganic ion transport and metabolism
	PA3631	General function prediction only									PA3964	Unclassified									PA3964	Unclassified																			PA3964	Unclassified
	PA3641	Amino acid transport and metabolism									PA3973	Transcription									PA3973	Transcription																			PA3973	Transcription
	PA3649	Cell wall-membrane-envelope biogenesis									PA3989	Replication, recombination and repair									PA3989	Replication, recombination and repair																			PA3989	Replication, recombination and repair
	PA3666	Amino acid transport and metabolism									PA4033	Unclassified									PA4033	Unclassified																			PA4033	Unclassified
	PA3672	Defense mechanisms									PA4064	Defense mechanisms									PA4064	Defense mechanisms																			PA4064	Defense mechanisms
	PA3679	Secondary metabolites biosynthesis, transport and catabolism									PA4071	Unclassified									PA4071	Unclassified																			PA4071	Unclassified
	PA3725	Replication, recombination and repair									PA4074	Signal transduction mechanisms									PA4074	Signal transduction mechanisms																			PA4074	Signal transduction mechanisms
	PA3735	Amino acid transport and metabolism									PA4082	Intracellular trafficking, secretion, and vesicular transport									PA4082	Intracellular trafficking, secretion, and vesicular transport																			PA4082	Intracellular trafficking, secretion, and vesicular transport
	PA3751	Nucleotide transport and metabolism									PA4089	Lipid transport and metabolism									PA4089	Lipid transport and metabolism																			PA4089	Lipid transport and metabolism
	PA3755	Nucleotide transport and metabolism									PA4127	Secondary metabolites biosynthesis, transport and catabolism									PA4127	Secondary metabolites biosynthesis, transport and catabolism																			PA4127	Secondary metabolites biosynthesis, transport and catabolism
	PA3760	Carbohydrate transport and metabolism									PA4158	Inorganic ion transport and metabolism									PA4158	Inorganic ion transport and metabolism																			PA4158	Inorganic ion transport and metabolism
	PA3808	Function unknown									PA4160	Inorganic ion transport and metabolism									PA4160	Inorganic ion transport and metabolism																			PA4160	Inorganic ion transport and metabolism
	PA3824	Translation, ribosomal structure and biogenesis									PA4171	General function prediction only									PA4171	General function prediction only																			PA4171	General function prediction only
	PA3829	General function prediction only									PA4210	General function prediction only									PA4210	General function prediction only																			PA4210	General function prediction only
	PA3834	Translation, ribosomal structure and biogenesis									PA4235	Inorganic ion transport and metabolism									PA4235	Inorganic ion transport and metabolism																			PA4235	Inorganic ion transport and metabolism
	PA3847	Function unknown									PA4297	Function unknown									PA4297	Function unknown																			PA4297	Function unknown
	PA3860	Lipid transport and metabolism									PA4302	Intracellular trafficking, secretion, and vesicular transport									PA4302	Intracellular trafficking, secretion, and vesicular transport																			PA4302	Intracellular trafficking, secretion, and vesicular transport
	PA3889	Cell wall-membrane-envelope biogenesis									PA4328	Signal transduction mechanisms									PA4328	Signal transduction mechanisms																			PA4328	Signal transduction mechanisms
	PA3891	General function prediction only									PA4330	Lipid transport and metabolism									PA4330	Lipid transport and metabolism																			PA4330	Lipid transport and metabolism
	PA3895	Transcription									PA4331	Coenzyme transport and metabolism									PA4331	Coenzyme transport and metabolism																			PA4331	Coenzyme transport and metabolism
	PA3903	Translation, ribosomal structure and biogenesis									PA4352	Signal transduction mechanisms									PA4352	Signal transduction mechanisms																			PA4352	Signal transduction mechanisms
	PA3954	Energy production and conversion									PA4361	Cell wall-membrane-envelope biogenesis									PA4361	Cell wall-membrane-envelope biogenesis																			PA4361	Cell wall-membrane-envelope biogenesis
	PA3981	Signal transduction mechanisms									PA4388	Inorganic ion transport and metabolism									PA4388	Inorganic ion transport and metabolism																			PA4388	Inorganic ion transport and metabolism
	PA3982	General function prediction only									PA4392	Replication, recombination and repair									PA4392	Replication, recombination and repair																			PA4392	Replication, recombination and repair
	PA3991	Unclassified									PA4419	Cell cycle control, cell division, chromosome partitioning									PA4419	Cell cycle control, cell division, chromosome partitioning																			PA4419	Cell cycle control, cell division, chromosome partitioning
	PA3995	Transcription									PA4434	Energy production and conversion									PA4434	Energy production and conversion																			PA4434	Energy production and conversion
	PA3997	Coenzyme transport and metabolism									PA4472	General function prediction only									PA4472	General function prediction only																			PA4472	General function prediction only
	PA4012	General function prediction only									PA4529	Coenzyme transport and metabolism									PA4529	Coenzyme transport and metabolism																			PA4529	Coenzyme transport and metabolism
	PA4060	Unclassified									PA4548	Amino acid transport and metabolism									PA4548	Amino acid transport and metabolism																			PA4548	Amino acid transport and metabolism
	PA4083	Cell motility									PA4559	Cell wall-membrane-envelope biogenesis									PA4559	Cell wall-membrane-envelope biogenesis																			PA4559	Cell wall-membrane-envelope biogenesis
	PA4093	Secondary metabolites biosynthesis, transport and catabolism									PA4571	Energy production and conversion									PA4571	Energy production and conversion																			PA4571	Energy production and conversion
	PA4110	Defense mechanisms									PA4587	Inorganic ion transport and metabolism									PA4587	Inorganic ion transport and metabolism																			PA4587	Inorganic ion transport and metabolism
	PA4152	Energy production and conversion									PA4596	Unclassified									PA4596	Unclassified																			PA4596	Unclassified
	PA4173	Translation, ribosomal structure and biogenesis									PA4622	Carbohydrate transport and metabolism									PA4622	Carbohydrate transport and metabolism																			PA4622	Carbohydrate transport and metabolism
	PA4179	Unclassified									PA4652	Cell motility									PA4652	Cell motility																			PA4652	Cell motility
	PA4181	Function unknown									PA4657	General function prediction only									PA4657	General function prediction only																			PA4657	General function prediction only
	PA4199	Lipid transport and metabolism									PA4674	General function prediction only									PA4674	General function prediction only																			PA4674	General function prediction only
	PA4200	General function prediction only									PA4737	Unclassified									PA4737	Unclassified																			PA4737	Unclassified
	PA4284	Replication, recombination and repair									PA4770	Energy production and conversion									PA4770	Energy production and conversion																			PA4770	Energy production and conversion
	PA4305	Intracellular trafficking, secretion, and vesicular transport									PA4781	Transcription									PA4781	Transcription																			PA4781	Transcription
	PA4329	Carbohydrate transport and metabolism									PA4793	Unclassified									PA4793	Unclassified																			PA4793	Unclassified
	PA4334	Inorganic ion transport and metabolism									PA4795	General function prediction only									PA4795	General function prediction only																			PA4795	General function prediction only
	PA4341	Transcription									PA4798	Function unknown									PA4798	Function unknown																			PA4798	Function unknown
	PA4355	Carbohydrate transport and metabolism									PA4806	Signal transduction mechanisms									PA4806	Signal transduction mechanisms																			PA4806	Signal transduction mechanisms
	PA4359	Inorganic ion transport and metabolism									PA4813	General function prediction only									PA4813	General function prediction only																			PA4813	General function prediction only
	PA4383	Cell cycle control, cell division, chromosome partitioning									PA4842	Function unknown									PA4842	Function unknown																			PA4842	Function unknown
	PA4391	Unclassified									PA4860	Amino acid transport and metabolism									PA4860	Amino acid transport and metabolism																			PA4860	Amino acid transport and metabolism
	PA4398	Signal transduction mechanisms									PA4867	Amino acid transport and metabolism									PA4867	Amino acid transport and metabolism																			PA4867	Amino acid transport and metabolism
	PA4403	Intracellular trafficking, secretion, and vesicular transport									PA4870	Signal transduction mechanisms									PA4870	Signal transduction mechanisms																			PA4870	Signal transduction mechanisms
	PA4439	Translation, ribosomal structure and biogenesis									PA4872	Carbohydrate transport and metabolism									PA4872	Carbohydrate transport and metabolism																			PA4872	Carbohydrate transport and metabolism
	PA4461	General function prediction only									PA4878	Transcription									PA4878	Transcription																			PA4878	Transcription
	PA4557	Lipid transport and metabolism									PA4880	Inorganic ion transport and metabolism									PA4880	Inorganic ion transport and metabolism																			PA4880	Inorganic ion transport and metabolism
	PA4583	Function unknown									PA4899	Energy production and conversion									PA4899	Energy production and conversion																			PA4899	Energy production and conversion
	PA4608	Unclassified									PA4901	Amino acid transport and metabolism									PA4901	Amino acid transport and metabolism																			PA4901	Amino acid transport and metabolism
	PA4618	Posttranslational modification, protein turnover, chaperones									PA4902	Transcription									PA4902	Transcription																			PA4902	Transcription
	PA4623	Unclassified									PA4910	Amino acid transport and metabolism									PA4910	Amino acid transport and metabolism																			PA4910	Amino acid transport and metabolism
	PA4624	Intracellular trafficking, secretion, and vesicular transport									PA4912	Amino acid transport and metabolism									PA4912	Amino acid transport and metabolism																			PA4912	Amino acid transport and metabolism
	PA4626	Energy production and conversion									PA4952	General function prediction only									PA4952	General function prediction only																			PA4952	General function prediction only
	PA4644	Function unknown									PA5007	General function prediction only									PA5007	General function prediction only																			PA5007	General function prediction only
	PA4645	Nucleotide transport and metabolism									PA5087	General function prediction only									PA5087	General function prediction only																			PA5087	General function prediction only
	PA4681	Unclassified									PA5121	Cell wall-membrane-envelope biogenesis									PA5121	Cell wall-membrane-envelope biogenesis																			PA5121	Cell wall-membrane-envelope biogenesis
	PA4693	Lipid transport and metabolism									PA5183	Unclassified									PA5183	Unclassified																			PA5183	Unclassified
	PA4713	Unclassified									PA5184	Amino acid transport and metabolism									PA5184	Amino acid transport and metabolism																			PA5184	Amino acid transport and metabolism
	PA4718	Intracellular trafficking, secretion, and vesicular transport									PA5191	Unclassified									PA5191	Unclassified																			PA5191	Unclassified
	PA4721	General function prediction only									PA5219	Carbohydrate transport and metabolism									PA5219	Carbohydrate transport and metabolism																			PA5219	Carbohydrate transport and metabolism
	PA4724	Translation, ribosomal structure and biogenesis									PA5230	Defense mechanisms									PA5230	Defense mechanisms																			PA5230	Defense mechanisms
	PA4776	Signal transduction mechanisms									PA5231	Defense mechanisms									PA5231	Defense mechanisms																			PA5231	Defense mechanisms
	PA4777	Signal transduction mechanisms									PA5268	Inorganic ion transport and metabolism									PA5268	Inorganic ion transport and metabolism																			PA5268	Inorganic ion transport and metabolism
	PA4780	Signal transduction mechanisms									PA5269	Unclassified									PA5269	Unclassified																			PA5269	Unclassified
	PA4789	General function prediction only									PA5270	Amino acid transport and metabolism									PA5270	Amino acid transport and metabolism																			PA5270	Amino acid transport and metabolism
	PA4815	Function unknown									PA5277	Amino acid transport and metabolism									PA5277	Amino acid transport and metabolism																			PA5277	Amino acid transport and metabolism
	PA4888	Lipid transport and metabolism									PA5284	Cell motility									PA5284	Cell motility																			PA5284	Cell motility
	PA4890	Transcription									PA5293	Transcription									PA5293	Transcription																			PA5293	Transcription
	PA4908	Amino acid transport and metabolism									PA5314	General function prediction only									PA5314	General function prediction only																			PA5314	General function prediction only
	PA4926	Amino acid transport and metabolism									PA5348	Replication, recombination and repair									PA5348	Replication, recombination and repair																			PA5348	Replication, recombination and repair
	PA4929	Signal transduction mechanisms									PA5356	Transcription									PA5356	Transcription																			PA5356	Transcription
	PA4937	Transcription									PA5357	Coenzyme transport and metabolism									PA5357	Coenzyme transport and metabolism																			PA5357	Coenzyme transport and metabolism
	PA4947	Cell wall-membrane-envelope biogenesis									PA5379	Amino acid transport and metabolism									PA5379	Amino acid transport and metabolism																			PA5379	Amino acid transport and metabolism
	PA4965	General function prediction only									PA5401	Energy production and conversion									PA5401	Energy production and conversion																			PA5401	Energy production and conversion
	PA4974	Cell wall-membrane-envelope biogenesis									PA5428	Transcription									PA5428	Transcription																			PA5428	Transcription
	PA4983	Signal transduction mechanisms									PA5451	Carbohydrate transport and metabolism									PA5451	Carbohydrate transport and metabolism																			PA5451	Carbohydrate transport and metabolism
	PA5010	Cell wall-membrane-envelope biogenesis									PA5454	Cell wall-membrane-envelope biogenesis									PA5454	Cell wall-membrane-envelope biogenesis																			PA5454	Cell wall-membrane-envelope biogenesis
	PA5012	Cell wall-membrane-envelope biogenesis									PA5468	Energy production and conversion									PA5468	Energy production and conversion																			PA5468	Energy production and conversion
	PA5014	Posttranslational modification, protein turnover, chaperones									PA5469	Inorganic ion transport and metabolism									PA5469	Inorganic ion transport and metabolism																			PA5469	Inorganic ion transport and metabolism
	PA5021	Inorganic ion transport and metabolism									PA5475	Transcription									PA5475	Transcription																			PA5475	Transcription
	PA5026	Secondary metabolites biosynthesis, transport and catabolism									PA5480	Unclassified									PA5480	Unclassified																			PA5480	Unclassified
	PA5050	Replication, recombination and repair									PA5532	Unclassified									PA5532	Unclassified																			PA5532	Unclassified
	PA5052	Cell cycle control, cell division, chromosome partitioning									PA5534	Unclassified									PA5534	Unclassified																			PA5534	Unclassified
	PA5055	Function unknown
	PA5064	Function unknown
	PA5083	Translation, ribosomal structure and biogenesis
	PA5084	Amino acid transport and metabolism
	PA5133	Cell cycle control, cell division, chromosome partitioning
	PA5162	Cell wall-membrane-envelope biogenesis
	PA5163	Cell wall-membrane-envelope biogenesis
	PA5165	Signal transduction mechanisms
	PA5194	Lipid transport and metabolism
	PA5207	Inorganic ion transport and metabolism
	PA5213	Amino acid transport and metabolism
	PA5229	Function unknown
	PA5239	Transcription
	PA5287	Inorganic ion transport and metabolism
	PA5292	Amino acid transport and metabolism
	PA5297	Amino acid transport and metabolism
	PA5320	Coenzyme transport and metabolism
	PA5327	Energy production and conversion
	PA5354	Energy production and conversion
	PA5358	Coenzyme transport and metabolism
	PA5360	Signal transduction mechanisms
	PA5366	Inorganic ion transport and metabolism
	PA5367	Inorganic ion transport and metabolism
	PA5375	Cell wall-membrane-envelope biogenesis
	PA5387	Function unknown
	PA5406	Unclassified
	PA5439	Carbohydrate transport and metabolism
	PA5459	Coenzyme transport and metabolism
	PA5463	Unclassified
	PA5464	Unclassified
	PA5474	General function prediction only
	PA5477	Unclassified
	PA5486	Intracellular trafficking, secretion, and vesicular transport
	PA5495	General function prediction only
	PA5499	Inorganic ion transport and metabolism
	PA5539	Function unknown
	PA5563	Cell cycle control, cell division, chromosome partitioning
GSE10604	control vs 20 min exposure
Control		Category		Test			Category			Control		Category		Test			Category			Control		Category		Test			Category			Control		Category		Test			Category			Control		Category		Test			Category
6	PA0007	Unclassified		0	y	PA0153	Secondary metabolites biosynthesis, transport and catabolism			5	PA0048	Transcription		6	y	PA0154	Secondary metabolites biosynthesis, transport and catabolism			2	PA0016	Inorganic ion transport and metabolism		6		PA0019	Translation, ribosomal structure and biogenesis			0	PA0040	Intracellular trafficking, secretion, and vesicular transport		11	y	PA0231	General function prediction only			7	PA0009	Translation, ribosomal structure and biogenesis		2		PA0030	Amino acid transport and metabolism
	PA0028	Unclassified				PA0173	Cell motility				PA0056	Transcription				PA0217	Transcription				PA0018	Translation, ribosomal structure and biogenesis				PA0066	General function prediction only				PA0072	Defense mechanisms				PA0314	Amino acid transport and metabolism				PA0013	Function unknown				PA0128	Inorganic ion transport and metabolism
	PA0038	Function unknown				PA0194	Secondary metabolites biosynthesis, transport and catabolism				PA0061	Unclassified				PA0242	Carbohydrate transport and metabolism				PA0019	Translation, ribosomal structure and biogenesis				PA0139	Posttranslational modification, protein turnover, chaperones				PA0096	Unclassified				PA0434	Inorganic ion transport and metabolism				PA0030	Amino acid transport and metabolism				PA0193	Secondary metabolites biosynthesis, transport and catabolism
	PA0050	Unclassified				PA0412	Cell motility				PA0071	Function unknown				PA0475	Transcription				PA0020	Function unknown			y	PA0230	Nucleotide transport and metabolism				PA0101	Energy production and conversion				PA0449	Lipid transport and metabolism				PA0052	Function unknown			y	PA0232	Function unknown
	PA0059	Posttranslational modification, protein turnover, chaperones				PA0812	Function unknown				PA0073	Defense mechanisms				PA0797	Transcription				PA0021	Replication, recombination and repair				PA0236	Transcription				PA0113	Posttranslational modification, protein turnover, chaperones				PA0541	Energy production and conversion				PA0106	Energy production and conversion				PA0313	Amino acid transport and metabolism
	PA0110	Function unknown				PA1175	Inorganic ion transport and metabolism				PA0074	General function prediction only				PA0832	General function prediction only				PA0032	Transcription				PA0292	Amino acid transport and metabolism				PA0132	Coenzyme transport and metabolism				PA0706	General function prediction only				PA0111	Unclassified				PA0341	Cell wall-membrane-envelope biogenesis
	PA0114	General function prediction only				PA1194	Amino acid transport and metabolism				PA0082	Function unknown				PA1305	Unclassified				PA0045	Cell wall-membrane-envelope biogenesis				PA0316	Coenzyme transport and metabolism				PA0180	Cell motility				PA0734	Unclassified				PA0128	Inorganic ion transport and metabolism				PA0379	Function unknown
	PA0122	Unclassified				PA1404	Unclassified				PA0088	Function unknown				PA1766	Coenzyme transport and metabolism				PA0066	General function prediction only				PA0393	Amino acid transport and metabolism				PA0207	Transcription				PA0833	Cell wall-membrane-envelope biogenesis				PA0130	Energy production and conversion				PA0728	Replication, recombination and repair
	PA0137	General function prediction only				PA1433	Signal transduction mechanisms				PA0140	Posttranslational modification, protein turnover, chaperones				PA1792	Function unknown				PA0070	Unclassified				PA0394	General function prediction only				PA0226	Lipid transport and metabolism				PA0861	Signal transduction mechanisms				PA0136	General function prediction only				PA0729	General function prediction only
	PA0153	Secondary metabolites biosynthesis, transport and catabolism				PA1446	Cell motility				PA0142	Nucleotide transport and metabolism				PA2633	Intracellular trafficking, secretion, and vesicular transport				PA0076	Function unknown				PA0427	Cell wall-membrane-envelope biogenesis				PA0231	General function prediction only				PA0971	Cell wall-membrane-envelope biogenesis				PA0148	Nucleotide transport and metabolism				PA0821	Unclassified
	PA0173	Cell motility				PA1470	Lipid transport and metabolism				PA0154	Secondary metabolites biosynthesis, transport and catabolism				PA2823	General function prediction only				PA0078	Cell motility				PA0431	Signal transduction mechanisms				PA0239	Carbohydrate transport and metabolism				PA1061	Amino acid transport and metabolism				PA0151	Inorganic ion transport and metabolism				PA0828	Transcription
	PA0176	Cell motility				PA1477	Posttranslational modification, protein turnover, chaperones				PA0189	Unclassified				PA2854	Function unknown				PA0086	General function prediction only				PA0654	Amino acid transport and metabolism				PA0245	Amino acid transport and metabolism				PA1098	Signal transduction mechanisms				PA0152	Transcription				PA0843	Unclassified
	PA0177	Cell motility				PA1769	Function unknown				PA0199	Intracellular trafficking, secretion, and vesicular transport				PA2870	Signal transduction mechanisms				PA0090	Posttranslational modification, protein turnover, chaperones				PA0818	Unclassified				PA0256	Unclassified				PA1309	Transcription				PA0184	Inorganic ion transport and metabolism				PA0983	Replication, recombination and repair
	PA0178	Cell motility				PA1822	Unclassified				PA0208	Lipid transport and metabolism				PA2945	General function prediction only				PA0093	Function unknown				PA0827	Unclassified				PA0261	Unclassified				PA1482	Posttranslational modification, protein turnover, chaperones				PA0193	Secondary metabolites biosynthesis, transport and catabolism				PA0986	Replication, recombination and repair
	PA0179	Signal transduction mechanisms				PA1851	Signal transduction mechanisms				PA0213	Unclassified				PA3531	Inorganic ion transport and metabolism				PA0095	Intracellular trafficking, secretion, and vesicular transport				PA0876	Transcription				PA0291	Unclassified				PA1676	Unclassified				PA0195	Energy production and conversion				PA1017	Energy production and conversion
	PA0194	Secondary metabolites biosynthesis, transport and catabolism				PA2032	Transcription				PA0217	Transcription				PA3554	Translation, ribosomal structure and biogenesis				PA0125	Transcription				PA0895	Amino acid transport and metabolism				PA0298	Amino acid transport and metabolism				PA1702	Unclassified				PA0228	Lipid transport and metabolism				PA1028	Amino acid transport and metabolism
	PA0260	Unclassified				PA2091	Carbohydrate transport and metabolism				PA0218	Transcription				PA3635	Carbohydrate transport and metabolism				PA0126	Unclassified				PA0896	Amino acid transport and metabolism				PA0299	Coenzyme transport and metabolism				PA1817	General function prediction only				PA0232	Function unknown				PA1224	General function prediction only
	PA0263	Function unknown				PA2122	Unclassified				PA0242	Carbohydrate transport and metabolism				PA4000	Cell cycle control, cell division, chromosome partitioning				PA0139	Posttranslational modification, protein turnover, chaperones				PA0937	Function unknown				PA0302	Amino acid transport and metabolism				PA1834	Unclassified				PA0248	Function unknown				PA1237	Defense mechanisms
	PA0286	Lipid transport and metabolism				PA2167	Unclassified				PA0267	Signal transduction mechanisms				PA4199	Lipid transport and metabolism				PA0157	Cell wall-membrane-envelope biogenesis				PA0946	Function unknown				PA0314	Amino acid transport and metabolism				PA1857	Function unknown				PA0255	Function unknown				PA1287	Posttranslational modification, protein turnover, chaperones
	PA0300	Amino acid transport and metabolism				PA2200	Signal transduction mechanisms				PA0275	Signal transduction mechanisms				PA4285	Replication, recombination and repair				PA0160	Unclassified				PA0956	Translation, ribosomal structure and biogenesis				PA0328	General function prediction only				PA1889	Unclassified				PA0257	Replication, recombination and repair				PA1298	Function unknown
	PA0329	Function unknown				PA2275	General function prediction only				PA0283	Inorganic ion transport and metabolism				PA4418	Cell wall-membrane-envelope biogenesis				PA0165	Cell wall-membrane-envelope biogenesis				PA0963	Translation, ribosomal structure and biogenesis				PA0330	Carbohydrate transport and metabolism				PA2048	Function unknown				PA0264	Unclassified				PA1321	Posttranslational modification, protein turnover, chaperones
	PA0385	Unclassified				PA2433	Unclassified				PA0305	General function prediction only				PA4430	Energy production and conversion				PA0169	Signal transduction mechanisms				PA0964	Function unknown				PA0344	General function prediction only				PA2260	Carbohydrate transport and metabolism				PA0313	Amino acid transport and metabolism				PA1364	Inorganic ion transport and metabolism
	PA0412	Cell motility				PA2477	Posttranslational modification, protein turnover, chaperones				PA0310	Posttranslational modification, protein turnover, chaperones				PA4695	Amino acid transport and metabolism				PA0230	Nucleotide transport and metabolism				PA0969	Intracellular trafficking, secretion, and vesicular transport				PA0388	Unclassified				PA2337	Transcription				PA0325	Amino acid transport and metabolism				PA1412	Carbohydrate transport and metabolism
	PA0459	Posttranslational modification, protein turnover, chaperones				PA2838	Transcription				PA0311	Unclassified				PA4877	Unclassified				PA0233	Transcription				PA0970	Intracellular trafficking, secretion, and vesicular transport				PA0395	Cell motility				PA2491	Energy production and conversion				PA0341	Cell wall-membrane-envelope biogenesis				PA1413	Transcription
	PA0493	Lipid transport and metabolism				PA2882	Signal transduction mechanisms				PA0312	Function unknown				PA4943	General function prediction only				PA0236	Transcription				PA1053	Cell wall-membrane-envelope biogenesis				PA0419	Function unknown				PA2587	Coenzyme transport and metabolism				PA0361	Amino acid transport and metabolism				PA1501	Carbohydrate transport and metabolism
	PA0494	Lipid transport and metabolism				PA3508	Transcription				PA0320	Function unknown				PA5075	Amino acid transport and metabolism				PA0253	Transcription				PA1142	Transcription				PA0423	Function unknown				PA2745	General function prediction only				PA0364	Amino acid transport and metabolism				PA1513	Function unknown
	PA0495	Amino acid transport and metabolism				PA3677	Cell wall-membrane-envelope biogenesis				PA0334	Carbohydrate transport and metabolism				PA5489	Posttranslational modification, protein turnover, chaperones				PA0277	Posttranslational modification, protein turnover, chaperones				PA1440	General function prediction only				PA0434	Inorganic ion transport and metabolism				PA2900	Cell wall-membrane-envelope biogenesis				PA0379	Function unknown				PA1518	General function prediction only
	PA0509	Energy production and conversion				PA4112	Signal transduction mechanisms				PA0337	Signal transduction mechanisms									PA0280	Inorganic ion transport and metabolism				PA1455	Transcription				PA0444	Amino acid transport and metabolism				PA2949	Lipid transport and metabolism				PA0398	Function unknown				PA1655	Posttranslational modification, protein turnover, chaperones
	PA0511	General function prediction only				PA4291	Unclassified				PA0353	Amino acid transport and metabolism									PA0282	Posttranslational modification, protein turnover, chaperones				PA1464	Cell motility				PA0449	Lipid transport and metabolism				PA2959	Replication, recombination and repair				PA0417	Amino acid transport and metabolism				PA1898	Signal transduction mechanisms
	PA0512	Transcription				PA4312	General function prediction only				PA0354	General function prediction only									PA0285	Signal transduction mechanisms				PA1520	Transcription				PA0468	Defense mechanisms				PA3026	Energy production and conversion				PA0446	Energy production and conversion				PA1935	Unclassified
	PA0513	Transcription				PA4344	General function prediction only				PA0362	Energy production and conversion									PA0292	Amino acid transport and metabolism				PA1583	Energy production and conversion				PA0472	Transcription				PA3213	Secondary metabolites biosynthesis, transport and catabolism				PA0451	Posttranslational modification, protein turnover, chaperones				PA2021	Unclassified
	PA0514	Transcription				PA4634	Function unknown				PA0365	Unclassified									PA0294	Transcription				PA1587	Energy production and conversion				PA0487	General function prediction only				PA3239	Cell wall-membrane-envelope biogenesis				PA0464	Signal transduction mechanisms				PA2034	Secondary metabolites biosynthesis, transport and catabolism
	PA0515	Transcription				PA4650	Function unknown				PA0382	General function prediction only									PA0303	Amino acid transport and metabolism				PA1596	Posttranslational modification, protein turnover, chaperones				PA0492	General function prediction only				PA3254	Amino acid transport and metabolism				PA0476	Nucleotide transport and metabolism				PA2090	Energy production and conversion
	PA0516	Function unknown				PA4746	Function unknown				PA0386	Coenzyme transport and metabolism									PA0316	Coenzyme transport and metabolism				PA1607	Transcription				PA0496	Amino acid transport and metabolism				PA3353	Cell wall-membrane-envelope biogenesis				PA0497	Cell motility				PA2131	Cell motility
	PA0517	Energy production and conversion				PA4788	Lipid transport and metabolism				PA0391	General function prediction only									PA0351	General function prediction only				PA1677	Secondary metabolites biosynthesis, transport and catabolism				PA0506	Lipid transport and metabolism				PA3373	Inorganic ion transport and metabolism				PA0498	Cell motility				PA2203	Amino acid transport and metabolism
	PA0518	Energy production and conversion				PA4982	Signal transduction mechanisms				PA0413	Cell motility									PA0358	Lipid transport and metabolism				PA1770	Carbohydrate transport and metabolism				PA0508	Lipid transport and metabolism				PA3678	Transcription				PA0524	Inorganic ion transport and metabolism				PA2263	Energy production and conversion
	PA0519	Energy production and conversion				PA5266	Function unknown				PA0437	Nucleotide transport and metabolism									PA0359	Unclassified				PA1773	Inorganic ion transport and metabolism				PA0528	Transcription				PA3795	Energy production and conversion				PA0526	Unclassified				PA2355	Lipid transport and metabolism
	PA0523	Energy production and conversion									PA0438	Nucleotide transport and metabolism									PA0360	General function prediction only				PA1787	Energy production and conversion				PA0536	General function prediction only				PA3902	Unclassified				PA0531	Nucleotide transport and metabolism				PA2360	Function unknown
	PA0553	Unclassified									PA0462	Posttranslational modification, protein turnover, chaperones									PA0370	Replication, recombination and repair				PA1794	Translation, ribosomal structure and biogenesis				PA0537	Function unknown				PA4020	Cell wall-membrane-envelope biogenesis				PA0533	Signal transduction mechanisms				PA2435	Inorganic ion transport and metabolism
	PA0572	Unclassified									PA0465	Defense mechanisms									PA0371	General function prediction only				PA1795	Translation, ribosomal structure and biogenesis				PA0541	Energy production and conversion				PA4416	Cell wall-membrane-envelope biogenesis				PA0539	Carbohydrate transport and metabolism				PA2487	Unclassified
	PA0579	Translation, ribosomal structure and biogenesis									PA0475	Transcription									PA0372	General function prediction only				PA1805	Posttranslational modification, protein turnover, chaperones				PA0547	Transcription				PA4523	Unclassified				PA0540	Function unknown				PA2617	Posttranslational modification, protein turnover, chaperones
	PA0586	Function unknown									PA0477	Transcription									PA0373	Intracellular trafficking, secretion, and vesicular transport				PA1884	Transcription				PA0554	Unclassified				PA4551	Cell motility				PA0550	Carbohydrate transport and metabolism				PA2663	Unclassified
	PA0587	Function unknown									PA0505	Unclassified									PA0374	Cell cycle control, cell division, chromosome partitioning				PA2080	Amino acid transport and metabolism				PA0567	Function unknown				PA4693	Lipid transport and metabolism				PA0561	Unclassified				PA2668	Unclassified
	PA0588	Signal transduction mechanisms									PA0549	Unclassified									PA0375	Cell cycle control, cell division, chromosome partitioning				PA2545	Replication, recombination and repair				PA0571	Unclassified				PA4714	General function prediction only				PA0564	Function unknown				PA2705	Function unknown
	PA0643	Unclassified									PA0560	General function prediction only									PA0381	Coenzyme transport and metabolism				PA2612	Translation, ribosomal structure and biogenesis				PA0602	Amino acid transport and metabolism				PA4957	Lipid transport and metabolism				PA0566	Unclassified				PA2713	Transcription
	PA0663	Unclassified									PA0562	General function prediction only									PA0393	Amino acid transport and metabolism				PA2641	Energy production and conversion				PA0607	Carbohydrate transport and metabolism				PA5463	Unclassified				PA0585	Unclassified				PA2881	Signal transduction mechanisms
	PA0670	Replication, recombination and repair									PA0580	Posttranslational modification, protein turnover, chaperones									PA0394	General function prediction only				PA2643	Energy production and conversion				PA0614	Unclassified									PA0609	Amino acid transport and metabolism				PA3024	Carbohydrate transport and metabolism
	PA0675	Transcription									PA0596	General function prediction only									PA0401	Nucleotide transport and metabolism				PA2709	Amino acid transport and metabolism				PA0616	General function prediction only									PA0628	General function prediction only				PA3044	Signal transduction mechanisms
	PA0709	Function unknown									PA0598	Posttranslational modification, protein turnover, chaperones									PA0406	Cell wall-membrane-envelope biogenesis				PA2739	Translation, ribosomal structure and biogenesis				PA0619	General function prediction only									PA0648	Unclassified				PA3058	Function unknown
	PA0721	Unclassified									PA0601	Signal transduction mechanisms									PA0409	Signal transduction mechanisms				PA2825	Transcription				PA0621	Unclassified									PA0668	Translation, ribosomal structure and biogenesis				PA3070	General function prediction only
	PA0730	Lipid transport and metabolism									PA0630	Unclassified									PA0424	Transcription				PA2906	Inorganic ion transport and metabolism				PA0622	General function prediction only									PA0692	Intracellular trafficking, secretion, and vesicular transport				PA3073	General function prediction only
	PA0732	Function unknown									PA0658	General function prediction only									PA0425	Cell wall-membrane-envelope biogenesis				PA2951	Energy production and conversion				PA0623	General function prediction only									PA0698	Unclassified				PA3140	Replication, recombination and repair
	PA0743	Lipid transport and metabolism									PA0671	Function unknown									PA0426	Defense mechanisms				PA3001	Carbohydrate transport and metabolism				PA0631	Unclassified									PA0710	Amino acid transport and metabolism				PA3174	Transcription
	PA0745	Lipid transport and metabolism									PA0673	Unclassified									PA0427	Cell wall-membrane-envelope biogenesis				PA3011	Replication, recombination and repair				PA0633	Unclassified									PA0711	General function prediction only				PA3175	Amino acid transport and metabolism
	PA0751	General function prediction only									PA0690	Function unknown									PA0428	Replication, recombination and repair				PA3047	Cell wall-membrane-envelope biogenesis				PA0636	Function unknown									PA0715	Replication, recombination and repair				PA3363	Signal transduction mechanisms
	PA0762	Transcription									PA0696	Unclassified									PA0429	Unclassified				PA3088	Carbohydrate transport and metabolism				PA0638	Function unknown									PA0728	Replication, recombination and repair				PA3426	Lipid transport and metabolism
	PA0764	Signal transduction mechanisms									PA0736	Unclassified									PA0431	Signal transduction mechanisms				PA3115	Cell motility				PA0640	Function unknown									PA0729	General function prediction only				PA3448	Inorganic ion transport and metabolism
	PA0812	Function unknown									PA0759	General function prediction only									PA0432	Coenzyme transport and metabolism				PA3134	Translation, ribosomal structure and biogenesis				PA0645	Unclassified									PA0733	Translation, ribosomal structure and biogenesis				PA3507	Lipid transport and metabolism
	PA0819	Unclassified									PA0781	Inorganic ion transport and metabolism									PA0455	Replication, recombination and repair				PA3161	Replication, recombination and repair				PA0652	Signal transduction mechanisms									PA0738	Function unknown				PA3523	Cell wall-membrane-envelope biogenesis
	PA0825	Function unknown									PA0797	Transcription									PA0467	Posttranslational modification, protein turnover, chaperones				PA3245	Cell cycle control, cell division, chromosome partitioning				PA0664	Cell wall-membrane-envelope biogenesis									PA0746	Lipid transport and metabolism				PA3586	General function prediction only
	PA0852	Function unknown									PA0830	General function prediction only									PA0470	Inorganic ion transport and metabolism				PA3306	Replication, recombination and repair				PA0667	Cell wall-membrane-envelope biogenesis									PA0811	Carbohydrate transport and metabolism				PA3601	Translation, ribosomal structure and biogenesis
	PA0854	Energy production and conversion									PA0832	General function prediction only									PA0529	Function unknown				PA3340	Cell motility				PA0680	Unclassified									PA0813	Amino acid transport and metabolism			y	PA4091	Secondary metabolites biosynthesis, transport and catabolism
	PA0865	Amino acid transport and metabolism									PA0847	Signal transduction mechanisms									PA0548	Carbohydrate transport and metabolism				PA3351	Transcription				PA0683	Unclassified									PA0815	Transcription				PA4158	Inorganic ion transport and metabolism
	PA0878	Function unknown									PA0859	Posttranslational modification, protein turnover, chaperones									PA0555	Carbohydrate transport and metabolism				PA3352	Unclassified				PA0699	Posttranslational modification, protein turnover, chaperones									PA0820	Defense mechanisms				PA4297	Function unknown
	PA0888	Amino acid transport and metabolism									PA0860	Defense mechanisms									PA0563	Function unknown				PA3482	General function prediction only				PA0704	Translation, ribosomal structure and biogenesis									PA0821	Unclassified				PA4335	General function prediction only
	PA0889	Amino acid transport and metabolism									PA0882	Energy production and conversion									PA0576	Transcription				PA3524	Amino acid transport and metabolism				PA0706	General function prediction only									PA0822	Unclassified				PA4338	Lipid transport and metabolism
	PA0910	Unclassified									PA0890	Amino acid transport and metabolism									PA0578	Function unknown				PA3529	Posttranslational modification, protein turnover, chaperones				PA0708	Transcription									PA0828	Transcription				PA4382	General function prediction only
	PA0911	Unclassified									PA0893	Transcription									PA0591	Inorganic ion transport and metabolism				PA3617	Replication, recombination and repair				PA0713	Unclassified									PA0834	Lipid transport and metabolism				PA4437	Unclassified
	PA0920	Function unknown									PA0897	Amino acid transport and metabolism									PA0593	Coenzyme transport and metabolism				PA3653	Translation, ribosomal structure and biogenesis				PA0718	Unclassified									PA0843	Unclassified				PA4485	Cell cycle control, cell division, chromosome partitioning
	PA0958	Unclassified									PA0914	Unclassified									PA0597	Cell wall-membrane-envelope biogenesis				PA3664	Inorganic ion transport and metabolism				PA0723	Unclassified									PA0848	Posttranslational modification, protein turnover, chaperones				PA4624	Intracellular trafficking, secretion, and vesicular transport
	PA0959	Nucleotide transport and metabolism									PA0915	Function unknown									PA0649	Amino acid transport and metabolism				PA3745	Translation, ribosomal structure and biogenesis				PA0734	Unclassified									PA0874	Unclassified				PA4702	Function unknown
	PA0995	Replication, recombination and repair									PA0916	Translation, ribosomal structure and biogenesis									PA0650	Amino acid transport and metabolism				PA3747	General function prediction only				PA0740	Secondary metabolites biosynthesis, transport and catabolism									PA0879	Lipid transport and metabolism				PA4820	Function unknown
	PA1041	Cell wall-membrane-envelope biogenesis									PA0955	Unclassified									PA0653	Posttranslational modification, protein turnover, chaperones				PA3769	Nucleotide transport and metabolism				PA0741	General function prediction only									PA0884	Carbohydrate transport and metabolism				PA4834	Carbohydrate transport and metabolism
	PA1071	Amino acid transport and metabolism									PA0967	Replication, recombination and repair									PA0654	Amino acid transport and metabolism				PA3770	Nucleotide transport and metabolism				PA0755	Unclassified									PA0931	Inorganic ion transport and metabolism				PA4869	Unclassified
	PA1094	Cell motility									PA0968	General function prediction only									PA0655	Coenzyme transport and metabolism				PA3814	Amino acid transport and metabolism				PA0758	Signal transduction mechanisms									PA0966	Replication, recombination and repair				PA4895	Inorganic ion transport and metabolism
	PA1095	Cell motility									PA1011	Cell wall-membrane-envelope biogenesis									PA0662	Amino acid transport and metabolism				PA3870	Coenzyme transport and metabolism				PA0761	Coenzyme transport and metabolism									PA0977	Unclassified				PA4912	Amino acid transport and metabolism
	PA1107	Signal transduction mechanisms									PA1016	Lipid transport and metabolism									PA0705	Cell wall-membrane-envelope biogenesis				PA3977	Coenzyme transport and metabolism				PA0763	Signal transduction mechanisms									PA0980	Unclassified				PA4924	Cell wall-membrane-envelope biogenesis
	PA1112	Carbohydrate transport and metabolism									PA1018	Lipid transport and metabolism									PA0717	Unclassified				PA3981	Signal transduction mechanisms				PA0765	Signal transduction mechanisms									PA0981	Unclassified				PA4973	Coenzyme transport and metabolism
	PA1119	Cell wall-membrane-envelope biogenesis									PA1027	Energy production and conversion									PA0768	Intracellular trafficking, secretion, and vesicular transport				PA3989	Replication, recombination and repair				PA0766	Posttranslational modification, protein turnover, chaperones									PA0983	Replication, recombination and repair				PA5127	Translation, ribosomal structure and biogenesis
	PA1123	Unclassified									PA1032	General function prediction only									PA0773	Coenzyme transport and metabolism				PA4005	Function unknown				PA0769	Unclassified									PA0984	Unclassified				PA5156	Unclassified
	PA1130	General function prediction only									PA1058	Inorganic ion transport and metabolism									PA0796	Carbohydrate transport and metabolism				PA4031	Energy production and conversion				PA0784	Transcription									PA0986	Replication, recombination and repair				PA5186	Energy production and conversion
	PA1146	Energy production and conversion									PA1090	Cell wall-membrane-envelope biogenesis									PA0810	General function prediction only				PA4043	Coenzyme transport and metabolism				PA0785	Lipid transport and metabolism									PA0989	Unclassified				PA5188	Lipid transport and metabolism
	PA1173	Energy production and conversion									PA1110	Translation, ribosomal structure and biogenesis									PA0818	Unclassified				PA4052	Transcription				PA0787	General function prediction only									PA0993	Cell motility				PA5283	Transcription
	PA1174	Energy production and conversion									PA1113	Defense mechanisms									PA0827	Unclassified				PA4057	Transcription				PA0804	General function prediction only									PA1012	General function prediction only				PA5295	Signal transduction mechanisms
	PA1175	Inorganic ion transport and metabolism									PA1122	Unclassified									PA0862	Coenzyme transport and metabolism				PA4116	Inorganic ion transport and metabolism				PA0833	Cell wall-membrane-envelope biogenesis									PA1017	Energy production and conversion				PA5325	Energy production and conversion
	PA1176	Energy production and conversion									PA1132	Unclassified									PA0876	Transcription				PA4163	Translation, ribosomal structure and biogenesis				PA0838	Posttranslational modification, protein turnover, chaperones									PA1019	Carbohydrate transport and metabolism				PA5473	Inorganic ion transport and metabolism
	PA1177	Energy production and conversion									PA1161	Coenzyme transport and metabolism									PA0883	Carbohydrate transport and metabolism				PA4232	Replication, recombination and repair				PA0850	Unclassified									PA1028	Amino acid transport and metabolism				PA5544	General function prediction only
	PA1188	Energy production and conversion									PA1207	Inorganic ion transport and metabolism									PA0892	Amino acid transport and metabolism				PA4234	Replication, recombination and repair				PA0851	Amino acid transport and metabolism									PA1037	Function unknown				PA5566	Unclassified
	PA1189	Function unknown									PA1210	General function prediction only									PA0895	Amino acid transport and metabolism				PA4316	Replication, recombination and repair				PA0853	General function prediction only									PA1038	Unclassified
	PA1190	Unclassified									PA1227	General function prediction only									PA0896	Amino acid transport and metabolism				PA4321	Unclassified				PA0856	Function unknown									PA1043	Unclassified
	PA1194	Amino acid transport and metabolism									PA1229	Function unknown									PA0898	Energy production and conversion				PA4547	Signal transduction mechanisms				PA0857	Signal transduction mechanisms									PA1054	Energy production and conversion
	PA1198	Cell wall-membrane-envelope biogenesis									PA1256	Amino acid transport and metabolism									PA0903	Translation, ribosomal structure and biogenesis				PA4567	Translation, ribosomal structure and biogenesis				PA0858	General function prediction only									PA1062	Transcription
	PA1202	Secondary metabolites biosynthesis, transport and catabolism									PA1261	Transcription									PA0937	Function unknown				PA4639	Unclassified				PA0861	Signal transduction mechanisms									PA1067	Transcription
	PA1216	General function prediction only									PA1271	Coenzyme transport and metabolism									PA0943	Unclassified				PA4732	Carbohydrate transport and metabolism				PA0899	Amino acid transport and metabolism									PA1072	Amino acid transport and metabolism
	PA1245	Unclassified									PA1272	Coenzyme transport and metabolism									PA0944	Nucleotide transport and metabolism				PA4743	Translation, ribosomal structure and biogenesis				PA0912	Unclassified									PA1073	Amino acid transport and metabolism
	PA1247	Cell wall-membrane-envelope biogenesis									PA1279	Coenzyme transport and metabolism									PA0946	Function unknown				PA4765	Translation, ribosomal structure and biogenesis				PA0913	Inorganic ion transport and metabolism									PA1108	Carbohydrate transport and metabolism
	PA1249	Secondary metabolites biosynthesis, transport and catabolism									PA1280	Carbohydrate transport and metabolism									PA0956	Translation, ribosomal structure and biogenesis				PA4847	Lipid transport and metabolism				PA0919	Intracellular trafficking, secretion, and vesicular transport									PA1111	Unclassified
	PA1258	Amino acid transport and metabolism									PA1304	Amino acid transport and metabolism									PA0963	Translation, ribosomal structure and biogenesis				PA4855	Nucleotide transport and metabolism				PA0926	Unclassified									PA1129	Amino acid transport and metabolism
	PA1289	Unclassified									PA1305	Unclassified									PA0964	Function unknown				PA4951	RNA processing and modification				PA0933	Translation, ribosomal structure and biogenesis									PA1137	Energy production and conversion
	PA1302	Inorganic ion transport and metabolism									PA1328	Transcription									PA0965	Replication, recombination and repair				PA4966	Function unknown				PA0952	Unclassified									PA1140	General function prediction only
	PA1311	General function prediction only									PA1343	Unclassified									PA0969	Intracellular trafficking, secretion, and vesicular transport				PA4974	Cell wall-membrane-envelope biogenesis				PA0953	Posttranslational modification, protein turnover, chaperones									PA1143	Amino acid transport and metabolism
	PA1323	Function unknown									PA1346	Amino acid transport and metabolism									PA0970	Intracellular trafficking, secretion, and vesicular transport				PA4996	Cell wall-membrane-envelope biogenesis				PA0954	Energy production and conversion									PA1149	Function unknown
	PA1324	Unclassified									PA1415	General function prediction only									PA0990	Nucleotide transport and metabolism				PA5004	Cell wall-membrane-envelope biogenesis				PA0971	Cell wall-membrane-envelope biogenesis									PA1150	Unclassified
	PA1337	Amino acid transport and metabolism									PA1467	Transcription									PA1004	Coenzyme transport and metabolism				PA5055	Function unknown				PA0975	Posttranslational modification, protein turnover, chaperones									PA1168	Unclassified
	PA1338	Amino acid transport and metabolism									PA1485	Amino acid transport and metabolism									PA1008	Posttranslational modification, protein turnover, chaperones				PA5063	Coenzyme transport and metabolism				PA0997	Lipid transport and metabolism									PA1213	Unclassified
	PA1342	Amino acid transport and metabolism									PA1497	Amino acid transport and metabolism									PA1053	Cell wall-membrane-envelope biogenesis				PA5131	Carbohydrate transport and metabolism				PA0999	Lipid transport and metabolism									PA1224	General function prediction only
	PA1344	Lipid transport and metabolism									PA1519	General function prediction only									PA1057	Inorganic ion transport and metabolism				PA5133	Cell cycle control, cell division, chromosome partitioning				PA1001	Amino acid transport and metabolism									PA1230	Unclassified
	PA1355	Coenzyme transport and metabolism									PA1526	Transcription									PA1097	Signal transduction mechanisms				PA5134	Cell wall-membrane-envelope biogenesis				PA1003	Transcription									PA1237	Defense mechanisms
	PA1359	Transcription									PA1527	Cell cycle control, cell division, chromosome partitioning									PA1102	Cell motility				PA5162	Cell wall-membrane-envelope biogenesis				PA1005	General function prediction only									PA1240	Lipid transport and metabolism
	PA1404	Unclassified									PA1539	Transcription									PA1109	Carbohydrate transport and metabolism				PA5163	Cell wall-membrane-envelope biogenesis				PA1022	Lipid transport and metabolism									PA1259	Function unknown
	PA1422	Transcription									PA1560	Unclassified									PA1142	Transcription				PA5225	Function unknown				PA1039	Function unknown									PA1260	Amino acid transport and metabolism
	PA1433	Signal transduction mechanisms									PA1564	Posttranslational modification, protein turnover, chaperones									PA1156	Nucleotide transport and metabolism				PA5253	Unclassified				PA1051	Carbohydrate transport and metabolism									PA1262	Carbohydrate transport and metabolism
	PA1446	Cell motility									PA1570	Transcription									PA1164	Coenzyme transport and metabolism				PA5279	Function unknown				PA1052	Carbohydrate transport and metabolism									PA1265	Carbohydrate transport and metabolism
	PA1460	Cell motility									PA1611	Signal transduction mechanisms									PA1171	Cell wall-membrane-envelope biogenesis				PA5285	Unclassified				PA1056	Energy production and conversion									PA1275	Coenzyme transport and metabolism
	PA1461	Cell motility									PA1623	Posttranslational modification, protein turnover, chaperones									PA1179	Signal transduction mechanisms				PA5338	Signal transduction mechanisms				PA1059	Inorganic ion transport and metabolism									PA1287	Posttranslational modification, protein turnover, chaperones
	PA1469	Function unknown									PA1624	Unclassified									PA1228	Unclassified				PA5339	Translation, ribosomal structure and biogenesis				PA1061	Amino acid transport and metabolism									PA1298	Function unknown
	PA1470	Lipid transport and metabolism									PA1631	Lipid transport and metabolism									PA1242	Posttranslational modification, protein turnover, chaperones				PA5413	Amino acid transport and metabolism				PA1063	Unclassified									PA1299	Function unknown
	PA1471	Unclassified									PA1636	Signal transduction mechanisms									PA1288	Lipid transport and metabolism				PA5422	Carbohydrate transport and metabolism				PA1074	Amino acid transport and metabolism									PA1310	Amino acid transport and metabolism
	PA1477	Posttranslational modification, protein turnover, chaperones									PA1686	Replication, recombination and repair									PA1290	Transcription				PA5483	Signal transduction mechanisms				PA1079	Cell motility									PA1316	Carbohydrate transport and metabolism
	PA1522	Posttranslational modification, protein turnover, chaperones									PA1729	Nucleotide transport and metabolism									PA1306	Nucleotide transport and metabolism				PA5558	Energy production and conversion				PA1089	Amino acid transport and metabolism									PA1321	Posttranslational modification, protein turnover, chaperones
	PA1542	General function prediction only									PA1766	Coenzyme transport and metabolism									PA1440	General function prediction only									PA1092	Cell motility									PA1330	General function prediction only
	PA1545	Unclassified									PA1767	Unclassified									PA1441	Cell motility									PA1098	Signal transduction mechanisms									PA1333	Unclassified
	PA1550	Function unknown									PA1782	General function prediction only									PA1455	Transcription									PA1103	Cell motility									PA1350	Function unknown
	PA1551	Energy production and conversion									PA1792	Function unknown									PA1464	Cell motility									PA1106	Unclassified									PA1352	Carbohydrate transport and metabolism
	PA1556	Energy production and conversion									PA1793	Posttranslational modification, protein turnover, chaperones									PA1472	Translation, ribosomal structure and biogenesis									PA1120	Signal transduction mechanisms									PA1364	Inorganic ion transport and metabolism
	PA1562	Energy production and conversion									PA1845	Unclassified									PA1480	Posttranslational modification, protein turnover, chaperones									PA1121	Unclassified									PA1369	Unclassified
	PA1638	Amino acid transport and metabolism									PA1876	Defense mechanisms									PA1517	Carbohydrate transport and metabolism									PA1145	Transcription									PA1370	Unclassified
	PA1656	Function unknown									PA1882	Inorganic ion transport and metabolism									PA1520	Transcription									PA1167	Unclassified									PA1377	Translation, ribosomal structure and biogenesis
	PA1657	Function unknown									PA1897	Lipid transport and metabolism									PA1529	Replication, recombination and repair									PA1183	Energy production and conversion									PA1382	Cell motility
	PA1658	Function unknown									PA1915	Signal transduction mechanisms									PA1532	Replication, recombination and repair									PA1191	Posttranslational modification, protein turnover, chaperones									PA1386	Carbohydrate transport and metabolism
	PA1659	Function unknown									PA1921	Secondary metabolites biosynthesis, transport and catabolism									PA1554	Posttranslational modification, protein turnover, chaperones									PA1199	Cell wall-membrane-envelope biogenesis									PA1388	Cell wall-membrane-envelope biogenesis
	PA1661	Function unknown									PA1952	Unclassified									PA1561	Cell motility									PA1203	Posttranslational modification, protein turnover, chaperones									PA1389	Cell wall-membrane-envelope biogenesis
	PA1662	Posttranslational modification, protein turnover, chaperones									PA1961	Transcription									PA1568	Translation, ribosomal structure and biogenesis									PA1222	Cell wall-membrane-envelope biogenesis									PA1393	Inorganic ion transport and metabolism
	PA1664	Unclassified									PA1966	Amino acid transport and metabolism									PA1580	Energy production and conversion									PA1232	Function unknown									PA1400	Lipid transport and metabolism
	PA1665	Signal transduction mechanisms									PA1980	Signal transduction mechanisms									PA1583	Energy production and conversion									PA1236	Carbohydrate transport and metabolism									PA1412	Carbohydrate transport and metabolism
	PA1666	Function unknown									PA1983	Energy production and conversion									PA1587	Energy production and conversion									PA1243	Signal transduction mechanisms									PA1413	Transcription
	PA1667	Function unknown									PA1991	Energy production and conversion									PA1588	Energy production and conversion									PA1244	Unclassified									PA1417	Amino acid transport and metabolism
	PA1668	Function unknown									PA2018	Defense mechanisms									PA1589	Energy production and conversion									PA1269	Transcription									PA1432	Signal transduction mechanisms
	PA1669	Function unknown									PA2019	Cell wall-membrane-envelope biogenesis									PA1596	Posttranslational modification, protein turnover, chaperones									PA1294	Translation, ribosomal structure and biogenesis									PA1438	Signal transduction mechanisms
	PA1683	Carbohydrate transport and metabolism									PA2020	Transcription									PA1601	Energy production and conversion									PA1303	Intracellular trafficking, secretion, and vesicular transport									PA1447	Cell motility
	PA1710	Unclassified									PA2022	Cell wall-membrane-envelope biogenesis									PA1607	Transcription									PA1308	Unclassified									PA1475	Posttranslational modification, protein turnover, chaperones
	PA1711	Unclassified									PA2082	Transcription									PA1614	Energy production and conversion									PA1309	Transcription									PA1500	Lipid transport and metabolism
	PA1727	Signal transduction mechanisms									PA2086	General function prediction only									PA1629	Lipid transport and metabolism									PA1312	Transcription									PA1501	Carbohydrate transport and metabolism
	PA1746	Unclassified									PA2088	Secondary metabolites biosynthesis, transport and catabolism									PA1644	General function prediction only									PA1326	Amino acid transport and metabolism									PA1513	Function unknown
	PA1769	Function unknown									PA2110	Amino acid transport and metabolism									PA1675	Function unknown									PA1327	Posttranslational modification, protein turnover, chaperones									PA1518	General function prediction only
	PA1772	Coenzyme transport and metabolism									PA2113	Unclassified									PA1677	Secondary metabolites biosynthesis, transport and catabolism									PA1336	Signal transduction mechanisms									PA1535	Lipid transport and metabolism
	PA1775	Cell wall-membrane-envelope biogenesis									PA2156	General function prediction only									PA1741	Posttranslational modification, protein turnover, chaperones									PA1339	Amino acid transport and metabolism									PA1540	Inorganic ion transport and metabolism
	PA1776	Transcription									PA2188	Amino acid transport and metabolism									PA1764	Lipid transport and metabolism									PA1341	Amino acid transport and metabolism									PA1563	General function prediction only
	PA1812	Cell wall-membrane-envelope biogenesis									PA2243	Energy production and conversion									PA1770	Carbohydrate transport and metabolism									PA1360	General function prediction only									PA1579	Unclassified
	PA1814	Unclassified									PA2252	Amino acid transport and metabolism									PA1773	Inorganic ion transport and metabolism									PA1362	Unclassified									PA1595	Unclassified
	PA1819	Amino acid transport and metabolism									PA2277	Transcription									PA1779	Energy production and conversion									PA1378	Unclassified									PA1598	Coenzyme transport and metabolism
	PA1822	Unclassified									PA2279	Signal transduction mechanisms									PA1787	Energy production and conversion									PA1387	Unclassified									PA1599	Function unknown
	PA1827	Lipid transport and metabolism									PA2280	General function prediction only									PA1794	Translation, ribosomal structure and biogenesis									PA1401	General function prediction only									PA1603	Transcription
	PA1830	Lipid transport and metabolism									PA2322	Carbohydrate transport and metabolism									PA1795	Translation, ribosomal structure and biogenesis									PA1416	Energy production and conversion									PA1617	Lipid transport and metabolism
	PA1850	Transcription									PA2344	Carbohydrate transport and metabolism									PA1800	Posttranslational modification, protein turnover, chaperones									PA1430	Transcription									PA1622	General function prediction only
	PA1851	Signal transduction mechanisms									PA2374	Function unknown									PA1805	Posttranslational modification, protein turnover, chaperones									PA1445	Cell motility									PA1635	Inorganic ion transport and metabolism
	PA1852	Unclassified									PA2394	Amino acid transport and metabolism									PA1820	Inorganic ion transport and metabolism									PA1449	Cell motility									PA1641	Unclassified
	PA1856	Posttranslational modification, protein turnover, chaperones									PA2406	Unclassified									PA1837	Function unknown									PA1457	Cell motility									PA1650	General function prediction only
	PA1869	Lipid transport and metabolism									PA2407	Inorganic ion transport and metabolism									PA1864	Transcription									PA1458	Cell motility									PA1655	Posttranslational modification, protein turnover, chaperones
	PA1871	Cell wall-membrane-envelope biogenesis									PA2411	Secondary metabolites biosynthesis, transport and catabolism									PA1884	Transcription									PA1462	Cell cycle control, cell division, chromosome partitioning									PA1671	General function prediction only
	PA1874	Cell wall-membrane-envelope biogenesis									PA2415	Unclassified									PA1926	Function unknown									PA1473	Function unknown									PA1690	Intracellular trafficking, secretion, and vesicular transport
	PA1901	Amino acid transport and metabolism									PA2432	Transcription									PA1941	Unclassified									PA1474	Unclassified									PA1703	Intracellular trafficking, secretion, and vesicular transport
	PA1902	Secondary metabolites biosynthesis, transport and catabolism									PA2437	Posttranslational modification, protein turnover, chaperones									PA2044	Amino acid transport and metabolism									PA1478	Intracellular trafficking, secretion, and vesicular transport									PA1720	Unclassified
	PA1903	Amino acid transport and metabolism									PA2447	Transcription									PA2080	Amino acid transport and metabolism									PA1479	Posttranslational modification, protein turnover, chaperones									PA1723	Intracellular trafficking, secretion, and vesicular transport
	PA1904	General function prediction only									PA2455	General function prediction only									PA2202	Amino acid transport and metabolism									PA1481	Posttranslational modification, protein turnover, chaperones									PA1737	Lipid transport and metabolism
	PA1905	Coenzyme transport and metabolism									PA2470	Secondary metabolites biosynthesis, transport and catabolism									PA2229	Function unknown									PA1482	Posttranslational modification, protein turnover, chaperones									PA1739	Energy production and conversion
	PA1913	Unclassified									PA2473	Posttranslational modification, protein turnover, chaperones									PA2265	Amino acid transport and metabolism									PA1486	Amino acid transport and metabolism									PA1744	Unclassified
	PA1930	Cell motility									PA2480	Signal transduction mechanisms									PA2270	Transcription									PA1490	Transcription									PA1762	General function prediction only
	PA1933	Energy production and conversion									PA2509	Cell wall-membrane-envelope biogenesis									PA2271	General function prediction only									PA1494	Function unknown									PA1765	Unclassified
	PA1936	Unclassified									PA2512	Inorganic ion transport and metabolism									PA2290	Carbohydrate transport and metabolism									PA1543	Nucleotide transport and metabolism									PA1780	Inorganic ion transport and metabolism
	PA1939	Replication, recombination and repair									PA2536	General function prediction only									PA2316	Transcription									PA1544	Signal transduction mechanisms									PA1809	General function prediction only
	PA1950	Carbohydrate transport and metabolism									PA2540	Lipid transport and metabolism									PA2378	Energy production and conversion									PA1555	Energy production and conversion									PA1832	Posttranslational modification, protein turnover, chaperones
	PA1951	Unclassified									PA2559	Unclassified									PA2424	Lipid transport and metabolism									PA1571	Unclassified									PA1835	Secondary metabolites biosynthesis, transport and catabolism
	PA1964	General function prediction only									PA2599	Inorganic ion transport and metabolism									PA2445	Amino acid transport and metabolism									PA1573	Function unknown									PA1836	Transcription
	PA1982	Carbohydrate transport and metabolism									PA2633	Intracellular trafficking, secretion, and vesicular transport									PA2454	General function prediction only									PA1574	Function unknown									PA1854	Signal transduction mechanisms
	PA1985	Unclassified									PA2652	Cell motility									PA2484	Transcription									PA1576	Lipid transport and metabolism									PA1877	Cell wall-membrane-envelope biogenesis
	PA2002	Lipid transport and metabolism									PA2661	Unclassified									PA2492	Transcription									PA1578	Unclassified									PA1883	Energy production and conversion
	PA2003	Lipid transport and metabolism									PA2671	Intracellular trafficking, secretion, and vesicular transport									PA2529	General function prediction only									PA1581	Energy production and conversion									PA1891	Unclassified
	PA2009	Secondary metabolites biosynthesis, transport and catabolism									PA2672	Cell motility									PA2545	Replication, recombination and repair									PA1593	Secondary metabolites biosynthesis, transport and catabolism									PA1894	Unclassified
	PA2031	Unclassified									PA2692	Transcription									PA2561	Cell motility									PA1609	Lipid transport and metabolism									PA1898	Signal transduction mechanisms
	PA2032	Transcription									PA2694	Posttranslational modification, protein turnover, chaperones									PA2582	Signal transduction mechanisms									PA1613	Coenzyme transport and metabolism									PA1907	General function prediction only
	PA2043	Translation, ribosomal structure and biogenesis									PA2698	Secondary metabolites biosynthesis, transport and catabolism									PA2612	Translation, ribosomal structure and biogenesis									PA1627	Transcription									PA1911	Inorganic ion transport and metabolism
	PA2046	Unclassified									PA2758	Transcription									PA2615	Cell cycle control, cell division, chromosome partitioning									PA1630	Transcription									PA1916	Amino acid transport and metabolism
	PA2067	General function prediction only									PA2770	General function prediction only									PA2624	Energy production and conversion									PA1633	Inorganic ion transport and metabolism									PA1918	Amino acid transport and metabolism
	PA2068	Unclassified									PA2774	Unclassified									PA2626	Translation, ribosomal structure and biogenesis									PA1643	General function prediction only									PA1919	Posttranslational modification, protein turnover, chaperones
	PA2069	Posttranslational modification, protein turnover, chaperones									PA2809	Signal transduction mechanisms									PA2627	General function prediction only									PA1651	Secondary metabolites biosynthesis, transport and catabolism									PA1920	Transcription
	PA2076	Transcription									PA2811	Defense mechanisms									PA2628	Carbohydrate transport and metabolism									PA1663	Transcription									PA1923	Coenzyme transport and metabolism
	PA2091	Carbohydrate transport and metabolism									PA2812	Defense mechanisms									PA2631	General function prediction only									PA1676	Unclassified									PA1924	Intracellular trafficking, secretion, and vesicular transport
	PA2103	Coenzyme transport and metabolism									PA2823	General function prediction only									PA2632	Unclassified									PA1687	Amino acid transport and metabolism									PA1935	Unclassified
	PA2115	Transcription									PA2829	Unclassified									PA2641	Energy production and conversion									PA1688	Carbohydrate transport and metabolism									PA1945	Signal transduction mechanisms
	PA2122	Unclassified									PA2854	Function unknown									PA2642	Energy production and conversion									PA1691	Intracellular trafficking, secretion, and vesicular transport									PA1987	Coenzyme transport and metabolism
	PA2129	Cell motility									PA2856	Amino acid transport and metabolism									PA2643	Energy production and conversion									PA1693	Intracellular trafficking, secretion, and vesicular transport									PA1992	Signal transduction mechanisms
	PA2136	Unclassified									PA2866	Replication, recombination and repair									PA2684	Cell wall-membrane-envelope biogenesis									PA1696	Unclassified									PA2010	Transcription
	PA2155	Lipid transport and metabolism									PA2870	Signal transduction mechanisms									PA2707	General function prediction only									PA1702	Unclassified									PA2021	Unclassified
	PA2167	Unclassified									PA2872	Function unknown									PA2709	Amino acid transport and metabolism									PA1707	General function prediction only									PA2033	Inorganic ion transport and metabolism
	PA2169	Unclassified									PA2888	Lipid transport and metabolism									PA2724	Unclassified									PA1709	Unclassified									PA2034	Secondary metabolites biosynthesis, transport and catabolism
	PA2171	Unclassified									PA2894	Unclassified									PA2727	Unclassified									PA1717	Unclassified									PA2041	Amino acid transport and metabolism
	PA2174	Unclassified									PA2908	Coenzyme transport and metabolism									PA2729	Unclassified									PA1728	Unclassified									PA2053	Inorganic ion transport and metabolism
	PA2179	Translation, ribosomal structure and biogenesis									PA2942	Coenzyme transport and metabolism									PA2732	Defense mechanisms									PA1730	Function unknown									PA2072	Signal transduction mechanisms
	PA2181	Function unknown									PA2943	Amino acid transport and metabolism									PA2733	General function prediction only									PA1757	Amino acid transport and metabolism									PA2074	General function prediction only
	PA2193	General function prediction only									PA2945	General function prediction only									PA2737	Transcription									PA1768	Posttranslational modification, protein turnover, chaperones									PA2085	Secondary metabolites biosynthesis, transport and catabolism
	PA2196	Transcription									PA2964	Amino acid transport and metabolism									PA2739	Translation, ribosomal structure and biogenesis									PA1777	Cell wall-membrane-envelope biogenesis									PA2090	Energy production and conversion
	PA2200	Signal transduction mechanisms									PA2965	Lipid transport and metabolism									PA2760	Unclassified									PA1783	Inorganic ion transport and metabolism									PA2098	Lipid transport and metabolism
	PA2216	Function unknown									PA2997	Energy production and conversion									PA2766	Transcription									PA1796	Coenzyme transport and metabolism									PA2131	Cell motility
	PA2217	Energy production and conversion									PA2998	Energy production and conversion									PA2776	Amino acid transport and metabolism									PA1799	Signal transduction mechanisms									PA2145	Unclassified
	PA2222	Unclassified									PA3004	Nucleotide transport and metabolism									PA2825	Transcription									PA1801	Posttranslational modification, protein turnover, chaperones									PA2148	Function unknown
	PA2223	Energy production and conversion									PA3006	Transcription									PA2827	Posttranslational modification, protein turnover, chaperones									PA1802	Posttranslational modification, protein turnover, chaperones									PA2153	Carbohydrate transport and metabolism
	PA2232	Carbohydrate transport and metabolism									PA3007	Transcription									PA2841	Lipid transport and metabolism									PA1807	General function prediction only									PA2203	Amino acid transport and metabolism
	PA2235	Cell cycle control, cell division, chromosome partitioning									PA3017	Signal transduction mechanisms									PA2853	Unclassified									PA1808	General function prediction only									PA2205	Unclassified
	PA2236	Cell wall-membrane-envelope biogenesis									PA3035	Posttranslational modification, protein turnover, chaperones									PA2871	Lipid transport and metabolism									PA1817	General function prediction only									PA2244	Replication, recombination and repair
	PA2237	Carbohydrate transport and metabolism									PA3048	Replication, recombination and repair									PA2875	General function prediction only									PA1818	Amino acid transport and metabolism									PA2255	Secondary metabolites biosynthesis, transport and catabolism
	PA2250	Energy production and conversion									PA3066	Secondary metabolites biosynthesis, transport and catabolism									PA2876	Nucleotide transport and metabolism									PA1829	General function prediction only									PA2263	Energy production and conversion
	PA2251	Unclassified									PA3082	Unclassified									PA2906	Inorganic ion transport and metabolism									PA1834	Unclassified									PA2267	Transcription
	PA2275	General function prediction only									PA3090	Unclassified									PA2950	Function unknown									PA1841	Function unknown									PA2273	Transcription
	PA2300	Carbohydrate transport and metabolism									PA3110	Function unknown									PA2951	Energy production and conversion									PA1848	Unclassified									PA2282	Unclassified
	PA2302	Secondary metabolites biosynthesis, transport and catabolism									PA3113	Amino acid transport and metabolism									PA2968	Lipid transport and metabolism									PA1857	Function unknown									PA2293	Energy production and conversion
	PA2311	Unclassified									PA3124	Transcription									PA2991	Energy production and conversion									PA1879	Transcription									PA2297	Energy production and conversion
	PA2324	Lipid transport and metabolism									PA3127	Amino acid transport and metabolism									PA2995	Energy production and conversion									PA1881	Energy production and conversion									PA2309	Inorganic ion transport and metabolism
	PA2328	Inorganic ion transport and metabolism									PA3132	General function prediction only									PA2996	Energy production and conversion									PA1886	Replication, recombination and repair									PA2310	Secondary metabolites biosynthesis, transport and catabolism
	PA2336	Unclassified									PA3164	Unclassified									PA3001	Carbohydrate transport and metabolism									PA1889	Unclassified									PA2335	Inorganic ion transport and metabolism
	PA2361	Function unknown									PA3170	Nucleotide transport and metabolism									PA3011	Replication, recombination and repair									PA1910	Inorganic ion transport and metabolism									PA2343	Carbohydrate transport and metabolism
	PA2366	Function unknown									PA3179	Translation, ribosomal structure and biogenesis									PA3030	Coenzyme transport and metabolism									PA1912	Transcription									PA2355	Lipid transport and metabolism
	PA2372	Unclassified									PA3181	Carbohydrate transport and metabolism									PA3047	Cell wall-membrane-envelope biogenesis									PA1929	Unclassified									PA2360	Function unknown
	PA2373	Function unknown									PA3183	Carbohydrate transport and metabolism									PA3053	Lipid transport and metabolism									PA1943	General function prediction only									PA2384	Inorganic ion transport and metabolism
	PA2376	Signal transduction mechanisms									PA3184	Transcription									PA3064	Function unknown									PA1949	Transcription									PA2385	General function prediction only
	PA2381	Unclassified									PA3186	Cell wall-membrane-envelope biogenesis									PA3075	Unclassified									PA1962	Lipid transport and metabolism									PA2386	Secondary metabolites biosynthesis, transport and catabolism
	PA2410	Inorganic ion transport and metabolism									PA3190	Carbohydrate transport and metabolism									PA3084	Unclassified									PA1965	Unclassified									PA2387	Transcription
	PA2426	Transcription									PA3210	Inorganic ion transport and metabolism									PA3088	Carbohydrate transport and metabolism									PA1973	Posttranslational modification, protein turnover, chaperones									PA2393	Amino acid transport and metabolism
	PA2430	Defense mechanisms									PA3242	Cell wall-membrane-envelope biogenesis									PA3106	Lipid transport and metabolism									PA1986	General function prediction only									PA2412	Function unknown
	PA2433	Unclassified									PA3247	Amino acid transport and metabolism									PA3107	Amino acid transport and metabolism									PA1989	General function prediction only									PA2435	Inorganic ion transport and metabolism
	PA2462	Intracellular trafficking, secretion, and vesicular transport									PA3268	Inorganic ion transport and metabolism									PA3111	Coenzyme transport and metabolism									PA1997	Lipid transport and metabolism									PA2438	Posttranslational modification, protein turnover, chaperones
	PA2467	Inorganic ion transport and metabolism									PA3275	Function unknown									PA3115	Cell motility									PA2001	Lipid transport and metabolism									PA2444	Amino acid transport and metabolism
	PA2477	Posttranslational modification, protein turnover, chaperones									PA3283	Function unknown									PA3134	Translation, ribosomal structure and biogenesis									PA2005	Transcription									PA2487	Unclassified
	PA2479	Signal transduction mechanisms									PA3284	Function unknown									PA3161	Replication, recombination and repair									PA2008	Secondary metabolites biosynthesis, transport and catabolism									PA2489	Transcription
	PA2485	Unclassified									PA3288	Secondary metabolites biosynthesis, transport and catabolism									PA3211	Secondary metabolites biosynthesis, transport and catabolism									PA2011	Amino acid transport and metabolism									PA2514	Coenzyme transport and metabolism
	PA2515	Lipid transport and metabolism									PA3368	General function prediction only									PA3245	Cell cycle control, cell division, chromosome partitioning									PA2015	Lipid transport and metabolism									PA2617	Posttranslational modification, protein turnover, chaperones
	PA2516	Coenzyme transport and metabolism									PA3376	Inorganic ion transport and metabolism									PA3280	Inorganic ion transport and metabolism									PA2016	Transcription									PA2662	Inorganic ion transport and metabolism
	PA2530	General function prediction only									PA3379	Inorganic ion transport and metabolism									PA3297	Replication, recombination and repair									PA2023	Cell wall-membrane-envelope biogenesis									PA2663	Unclassified
	PA2543	Cell wall-membrane-envelope biogenesis									PA3428	Unclassified									PA3299	Lipid transport and metabolism									PA2027	Unclassified									PA2664	Energy production and conversion
	PA2553	Lipid transport and metabolism									PA3466	Replication, recombination and repair									PA3304	Defense mechanisms									PA2029	Function unknown									PA2668	Unclassified
	PA2568	Unclassified									PA3468	Cell wall-membrane-envelope biogenesis									PA3306	Replication, recombination and repair									PA2030	Unclassified									PA2673	Cell motility
	PA2570	Unclassified									PA3485	Unclassified									PA3308	Transcription									PA2035	Amino acid transport and metabolism									PA2675	Cell motility
	PA2572	Transcription									PA3517	Nucleotide transport and metabolism									PA3313	Inorganic ion transport and metabolism									PA2039	Amino acid transport and metabolism									PA2687	Signal transduction mechanisms
	PA2573	Cell motility									PA3531	Inorganic ion transport and metabolism									PA3321	Transcription									PA2045	Function unknown									PA2696	Transcription
	PA2575	General function prediction only									PA3540	Cell wall-membrane-envelope biogenesis									PA3340	Cell motility									PA2048	Function unknown									PA2705	Function unknown
	PA2584	Lipid transport and metabolism									PA3552	Cell wall-membrane-envelope biogenesis									PA3351	Transcription									PA2061	General function prediction only									PA2713	Transcription
	PA2589	Carbohydrate transport and metabolism									PA3553	Cell wall-membrane-envelope biogenesis									PA3352	Unclassified									PA2063	Function unknown									PA2721	Function unknown
	PA2592	Amino acid transport and metabolism									PA3554	Translation, ribosomal structure and biogenesis									PA3419	Function unknown									PA2084	Amino acid transport and metabolism									PA2746	Unclassified
	PA2597	Lipid transport and metabolism									PA3556	Cell wall-membrane-envelope biogenesis									PA3431	Cell wall-membrane-envelope biogenesis									PA2093	Transcription									PA2778	General function prediction only
	PA2607	Inorganic ion transport and metabolism									PA3560	Carbohydrate transport and metabolism									PA3437	Lipid transport and metabolism									PA2097	Inorganic ion transport and metabolism									PA2783	Unclassified
	PA2621	Function unknown									PA3561	Carbohydrate transport and metabolism									PA3446	General function prediction only									PA2099	General function prediction only									PA2803	General function prediction only
	PA2622	Transcription									PA3562	Carbohydrate transport and metabolism									PA3452	General function prediction only									PA2104	Amino acid transport and metabolism									PA2804	General function prediction only
	PA2623	Energy production and conversion									PA3570	Energy production and conversion									PA3453	Function unknown									PA2107	Unclassified									PA2805	Unclassified
	PA2646	Energy production and conversion									PA3578	General function prediction only									PA3465	Carbohydrate transport and metabolism									PA2118	Replication, recombination and repair									PA2810	Signal transduction mechanisms
	PA2659	Function unknown									PA3599	Signal transduction mechanisms									PA3482	General function prediction only									PA2124	Amino acid transport and metabolism									PA2826	Posttranslational modification, protein turnover, chaperones
	PA2682	Secondary metabolites biosynthesis, transport and catabolism									PA3626	Function unknown									PA3512	Inorganic ion transport and metabolism									PA2132	Cell motility									PA2837	Cell wall-membrane-envelope biogenesis
	PA2711	Amino acid transport and metabolism									PA3633	Lipid transport and metabolism									PA3524	Amino acid transport and metabolism									PA2141	General function prediction only									PA2852	Function unknown
	PA2722	Function unknown									PA3635	Carbohydrate transport and metabolism									PA3525	Amino acid transport and metabolism									PA2158	Amino acid transport and metabolism									PA2855	Unclassified
	PA2743	Translation, ribosomal structure and biogenesis									PA3649	Cell wall-membrane-envelope biogenesis									PA3529	Posttranslational modification, protein turnover, chaperones									PA2159	General function prediction only									PA2860	Unclassified
	PA2747	Unclassified									PA3669	Unclassified									PA3537	Amino acid transport and metabolism									PA2163	Carbohydrate transport and metabolism									PA2874	General function prediction only
	PA2757	Function unknown									PA3683	Function unknown									PA3539	Function unknown									PA2164	Carbohydrate transport and metabolism									PA2881	Signal transduction mechanisms
	PA2788	Cell motility									PA3704	Cell motility									PA3572	Unclassified									PA2172	Carbohydrate transport and metabolism									PA2925	Amino acid transport and metabolism
	PA2790	Unclassified									PA3726	Function unknown									PA3587	Transcription									PA2189	Posttranslational modification, protein turnover, chaperones									PA2926	Amino acid transport and metabolism
	PA2797	Signal transduction mechanisms									PA3727	Lipid transport and metabolism									PA3617	Replication, recombination and repair									PA2194	General function prediction only									PA2936	Energy production and conversion
	PA2815	Lipid transport and metabolism									PA3759	Cell wall-membrane-envelope biogenesis									PA3620	Replication, recombination and repair									PA2197	General function prediction only									PA2966	Lipid transport and metabolism
	PA2838	Transcription									PA3771	Signal transduction mechanisms									PA3625	General function prediction only									PA2198	Function unknown									PA2970	Translation, ribosomal structure and biogenesis
	PA2839	Function unknown									PA3776	Transcription									PA3630	Transcription									PA2199	Lipid transport and metabolism									PA2988	Cell wall-membrane-envelope biogenesis
	PA2882	Signal transduction mechanisms									PA3777	Replication, recombination and repair									PA3640	Replication, recombination and repair									PA2201	General function prediction only									PA3005	Carbohydrate transport and metabolism
	PA2883	Unclassified									PA3793	Unclassified									PA3643	Cell wall-membrane-envelope biogenesis									PA2206	Transcription									PA3024	Carbohydrate transport and metabolism
	PA2893	Lipid transport and metabolism									PA3794	Unclassified									PA3647	Cell wall-membrane-envelope biogenesis									PA2211	General function prediction only									PA3032	Inorganic ion transport and metabolism
	PA2896	Transcription									PA3798	Amino acid transport and metabolism									PA3653	Translation, ribosomal structure and biogenesis									PA2231	Cell wall-membrane-envelope biogenesis									PA3044	Signal transduction mechanisms
	PA2918	Lipid transport and metabolism									PA3804	Function unknown									PA3654	Nucleotide transport and metabolism									PA2233	General function prediction only									PA3045	Signal transduction mechanisms
	PA2937	Unclassified									PA3810	Posttranslational modification, protein turnover, chaperones									PA3659	Amino acid transport and metabolism									PA2234	Cell wall-membrane-envelope biogenesis									PA3058	Function unknown
	PA2939	General function prediction only									PA3823	Translation, ribosomal structure and biogenesis									PA3662	Unclassified									PA2238	Cell wall-membrane-envelope biogenesis									PA3059	Cell wall-membrane-envelope biogenesis
	PA2960	Cell motility									PA3830	Function unknown									PA3664	Inorganic ion transport and metabolism									PA2240	Unclassified									PA3070	General function prediction only
	PA2969	Lipid transport and metabolism									PA3874	Energy production and conversion									PA3666	Amino acid transport and metabolism									PA2242	Carbohydrate transport and metabolism									PA3073	General function prediction only
	PA2971	General function prediction only									PA3894	Cell wall-membrane-envelope biogenesis									PA3673	Lipid transport and metabolism									PA2257	Energy production and conversion									PA3092	General function prediction only
	PA3009	Unclassified									PA3897	Carbohydrate transport and metabolism									PA3674	Function unknown									PA2260	Carbohydrate transport and metabolism									PA3136	Defense mechanisms
	PA3014	Lipid transport and metabolism									PA3900	Inorganic ion transport and metabolism									PA3680	Unclassified									PA2262	Carbohydrate transport and metabolism									PA3140	Replication, recombination and repair
	PA3031	Unclassified									PA3903	Translation, ribosomal structure and biogenesis									PA3700	Translation, ribosomal structure and biogenesis									PA2292	Function unknown									PA3141	Cell wall-membrane-envelope biogenesis
	PA3040	Function unknown									PA3907	Unclassified									PA3716	Unclassified									PA2301	Function unknown									PA3153	General function prediction only
	PA3041	Function unknown									PA3949	General function prediction only									PA3719	Unclassified									PA2306	Amino acid transport and metabolism									PA3174	Transcription
	PA3042	Unclassified									PA3950	Replication, recombination and repair									PA3728	General function prediction only									PA2308	Inorganic ion transport and metabolism									PA3175	Amino acid transport and metabolism
	PA3049	Translation, ribosomal structure and biogenesis									PA3951	Function unknown									PA3741	Lipid transport and metabolism									PA2312	Transcription									PA3176	Amino acid transport and metabolism
	PA3069	Unclassified									PA3973	Transcription									PA3742	Translation, ribosomal structure and biogenesis									PA2325	Lipid transport and metabolism									PA3191	Signal transduction mechanisms
	PA3079	General function prediction only									PA3978	General function prediction only									PA3743	Translation, ribosomal structure and biogenesis									PA2331	Function unknown									PA3221	General function prediction only
	PA3085	Function unknown									PA3980	Translation, ribosomal structure and biogenesis									PA3745	Translation, ribosomal structure and biogenesis									PA2337	Transcription									PA3231	Unclassified
	PA3146	Cell wall-membrane-envelope biogenesis									PA4000	Cell cycle control, cell division, chromosome partitioning									PA3747	General function prediction only									PA2342	Carbohydrate transport and metabolism									PA3234	General function prediction only
	PA3147	Cell wall-membrane-envelope biogenesis									PA4001	Cell wall-membrane-envelope biogenesis									PA3748	Inorganic ion transport and metabolism									PA2345	General function prediction only									PA3237	Function unknown
	PA3148	Cell wall-membrane-envelope biogenesis									PA4012	General function prediction only									PA3754	Replication, recombination and repair									PA2349	Inorganic ion transport and metabolism									PA3316	Inorganic ion transport and metabolism
	PA3156	General function prediction only									PA4030	Function unknown									PA3755	Nucleotide transport and metabolism									PA2365	Function unknown									PA3318	Unclassified
	PA3200	General function prediction only									PA4040	Unclassified									PA3763	Nucleotide transport and metabolism									PA2368	Function unknown									PA3345	Signal transduction mechanisms
	PA3216	Function unknown									PA4048	General function prediction only									PA3769	Nucleotide transport and metabolism									PA2392	Unclassified									PA3363	Signal transduction mechanisms
	PA3224	Unclassified									PA4050	Lipid transport and metabolism									PA3770	Nucleotide transport and metabolism									PA2409	Inorganic ion transport and metabolism									PA3365	Posttranslational modification, protein turnover, chaperones
	PA3244	Cell cycle control, cell division, chromosome partitioning									PA4051	Coenzyme transport and metabolism									PA3799	General function prediction only									PA2417	Transcription									PA3378	Inorganic ion transport and metabolism
	PA3250	Inorganic ion transport and metabolism									PA4059	Unclassified									PA3803	Lipid transport and metabolism									PA2421	Energy production and conversion									PA3403	Function unknown
	PA3253	Amino acid transport and metabolism									PA4076	Unclassified									PA3809	Energy production and conversion									PA2423	Transcription									PA3405	Cell wall-membrane-envelope biogenesis
	PA3255	Amino acid transport and metabolism									PA4077	Transcription									PA3812	Function unknown									PA2425	Secondary metabolites biosynthesis, transport and catabolism									PA3409	Inorganic ion transport and metabolism
	PA3260	Transcription									PA4097	Amino acid transport and metabolism									PA3814	Amino acid transport and metabolism									PA2434	Unclassified									PA3421	Unclassified
	PA3292	Unclassified									PA4107	Unclassified									PA3816	Amino acid transport and metabolism									PA2436	Unclassified									PA3422	Unclassified
	PA3293	Unclassified									PA4113	Carbohydrate transport and metabolism									PA3820	Intracellular trafficking, secretion, and vesicular transport									PA2440	Unclassified									PA3426	Lipid transport and metabolism
	PA3294	Function unknown									PA4118	Function unknown									PA3821	Intracellular trafficking, secretion, and vesicular transport									PA2449	Transcription									PA3433	Transcription
	PA3325	General function prediction only									PA4153	Amino acid transport and metabolism									PA3831	Amino acid transport and metabolism									PA2450	Unclassified									PA3443	Inorganic ion transport and metabolism
	PA3326	Posttranslational modification, protein turnover, chaperones									PA4156	Inorganic ion transport and metabolism									PA3834	Translation, ribosomal structure and biogenesis									PA2491	Energy production and conversion									PA3448	Inorganic ion transport and metabolism
	PA3327	Secondary metabolites biosynthesis, transport and catabolism									PA4157	Transcription									PA3870	Coenzyme transport and metabolism									PA2511	Transcription									PA3454	Lipid transport and metabolism
	PA3328	Coenzyme transport and metabolism									PA4167	General function prediction only									PA3871	Posttranslational modification, protein turnover, chaperones									PA2520	Inorganic ion transport and metabolism									PA3496	Unclassified
	PA3329	Secondary metabolites biosynthesis, transport and catabolism									PA4174	Transcription									PA3879	Signal transduction mechanisms									PA2526	Defense mechanisms									PA3507	Lipid transport and metabolism
	PA3330	Lipid transport and metabolism									PA4178	General function prediction only									PA3942	Lipid transport and metabolism									PA2528	Cell wall-membrane-envelope biogenesis									PA3509	General function prediction only
	PA3331	Secondary metabolites biosynthesis, transport and catabolism									PA4181	Function unknown									PA3967	Unclassified									PA2538	Unclassified									PA3523	Cell wall-membrane-envelope biogenesis
	PA3332	General function prediction only									PA4195	Amino acid transport and metabolism									PA3975	Coenzyme transport and metabolism									PA2539	Lipid transport and metabolism									PA3538	Amino acid transport and metabolism
	PA3333	Lipid transport and metabolism									PA4199	Lipid transport and metabolism									PA3976	Coenzyme transport and metabolism									PA2544	General function prediction only									PA3569	Lipid transport and metabolism
	PA3334	Lipid transport and metabolism									PA4203	Transcription									PA3977	Coenzyme transport and metabolism									PA2547	Transcription									PA3586	General function prediction only
	PA3335	Translation, ribosomal structure and biogenesis									PA4206	Cell wall-membrane-envelope biogenesis									PA3981	Signal transduction mechanisms									PA2550	Lipid transport and metabolism									PA3593	Lipid transport and metabolism
	PA3336	Carbohydrate transport and metabolism									PA4207	Defense mechanisms									PA3987	Translation, ribosomal structure and biogenesis									PA2558	Function unknown									PA3601	Translation, ribosomal structure and biogenesis
	PA3347	Signal transduction mechanisms									PA4218	Unclassified									PA3989	Replication, recombination and repair									PA2562	Unclassified									PA3605	Carbohydrate transport and metabolism
	PA3348	Cell motility									PA4221	Inorganic ion transport and metabolism									PA3997	Coenzyme transport and metabolism									PA2564	General function prediction only									PA3623	Cell wall-membrane-envelope biogenesis
	PA3350	Cell motility									PA4223	Defense mechanisms									PA3999	Cell wall-membrane-envelope biogenesis									PA2571	Signal transduction mechanisms									PA3663	General function prediction only
	PA3361	Unclassified									PA4224	Secondary metabolites biosynthesis, transport and catabolism									PA4005	Function unknown									PA2583	Signal transduction mechanisms									PA3696	Function unknown
	PA3362	Unclassified									PA4225	Secondary metabolites biosynthesis, transport and catabolism									PA4007	Amino acid transport and metabolism									PA2586	Signal transduction mechanisms									PA3712	Function unknown
	PA3392	Energy production and conversion									PA4226	Secondary metabolites biosynthesis, transport and catabolism									PA4008	Lipid transport and metabolism									PA2587	Coenzyme transport and metabolism									PA3734	Amino acid transport and metabolism
	PA3393	Inorganic ion transport and metabolism									PA4227	Transcription									PA4031	Energy production and conversion									PA2600	Energy production and conversion									PA3781	Carbohydrate transport and metabolism
	PA3449	Inorganic ion transport and metabolism									PA4228	Secondary metabolites biosynthesis, transport and catabolism									PA4032	Signal transduction mechanisms									PA2604	General function prediction only									PA3835	Unclassified
	PA3451	Unclassified									PA4231	Coenzyme transport and metabolism									PA4043	Coenzyme transport and metabolism									PA2605	Inorganic ion transport and metabolism									PA3836	General function prediction only
	PA3472	Cell wall-membrane-envelope biogenesis									PA4279	Transcription									PA4047	Coenzyme transport and metabolism									PA2606	Inorganic ion transport and metabolism									PA3838	General function prediction only
	PA3478	Carbohydrate transport and metabolism									PA4284	Replication, recombination and repair									PA4052	Transcription									PA2608	Inorganic ion transport and metabolism									PA3850	Unclassified
	PA3479	Lipid transport and metabolism									PA4285	Replication, recombination and repair									PA4054	Coenzyme transport and metabolism									PA2618	Posttranslational modification, protein turnover, chaperones									PA3854	Replication, recombination and repair
	PA3486	Function unknown									PA4287	Carbohydrate transport and metabolism									PA4055	Coenzyme transport and metabolism									PA2619	Translation, ribosomal structure and biogenesis									PA3869	Intracellular trafficking, secretion, and vesicular transport
	PA3487	Lipid transport and metabolism									PA4302	Intracellular trafficking, secretion, and vesicular transport									PA4057	Transcription									PA2629	Nucleotide transport and metabolism									PA3946	Signal transduction mechanisms
	PA3488	Unclassified									PA4318	Function unknown									PA4058	Unclassified									PA2634	Energy production and conversion									PA3953	Secondary metabolites biosynthesis, transport and catabolism
	PA3489	Energy production and conversion									PA4319	Function unknown									PA4060	Unclassified									PA2637	Energy production and conversion									PA3979	Function unknown
	PA3508	Transcription									PA4327	Unclassified									PA4063	Unclassified									PA2638	Energy production and conversion									PA3985	Function unknown
	PA3520	Inorganic ion transport and metabolism									PA4332	Signal transduction mechanisms									PA4067	Cell wall-membrane-envelope biogenesis									PA2639	Energy production and conversion									PA3986	Unclassified
	PA3583	Transcription									PA4337	Unclassified									PA4108	Signal transduction mechanisms									PA2645	Energy production and conversion									PA4009	Secondary metabolites biosynthesis, transport and catabolism
	PA3611	Unclassified									PA4342	Translation, ribosomal structure and biogenesis									PA4115	General function prediction only									PA2647	Energy production and conversion									PA4039	Cell motility
	PA3619	Intracellular trafficking, secretion, and vesicular transport									PA4353	Function unknown									PA4116	Inorganic ion transport and metabolism									PA2648	Energy production and conversion									PA4074	Signal transduction mechanisms
	PA3668	General function prediction only									PA4360	Unclassified									PA4145	Transcription									PA2649	Energy production and conversion									PA4075	Secondary metabolites biosynthesis, transport and catabolism
	PA3677	Cell wall-membrane-envelope biogenesis									PA4365	General function prediction only									PA4163	Translation, ribosomal structure and biogenesis									PA2679	Coenzyme transport and metabolism									PA4088	Coenzyme transport and metabolism
	PA3688	Unclassified									PA4367	Signal transduction mechanisms									PA4185	Transcription									PA2693	Lipid transport and metabolism									PA4091	Secondary metabolites biosynthesis, transport and catabolism
	PA3691	Unclassified									PA4398	Signal transduction mechanisms									PA4204	Carbohydrate transport and metabolism									PA2702	Unclassified									PA4105	Function unknown
	PA3692	Cell wall-membrane-envelope biogenesis									PA4418	Cell wall-membrane-envelope biogenesis									PA4232	Replication, recombination and repair									PA2717	Lipid transport and metabolism									PA4123	Energy production and conversion
	PA3724	Amino acid transport and metabolism									PA4422	General function prediction only									PA4233	Carbohydrate transport and metabolism									PA2723	Unclassified									PA4124	Function unknown
	PA3779	Carbohydrate transport and metabolism									PA4429	Energy production and conversion									PA4234	Replication, recombination and repair									PA2740	Translation, ribosomal structure and biogenesis									PA4137	Unclassified
	PA3780	Carbohydrate transport and metabolism									PA4430	Energy production and conversion									PA4246	Translation, ribosomal structure and biogenesis									PA2745	General function prediction only									PA4149	Function unknown
	PA3796	Function unknown									PA4435	Lipid transport and metabolism									PA4283	Replication, recombination and repair									PA2755	General function prediction only									PA4150	Energy production and conversion
	PA3841	Unclassified									PA4479	Cell wall-membrane-envelope biogenesis									PA4314	Nucleotide transport and metabolism									PA2761	Unclassified									PA4158	Inorganic ion transport and metabolism
	PA3846	Secondary metabolites biosynthesis, transport and catabolism									PA4488	Function unknown									PA4316	Replication, recombination and repair									PA2762	General function prediction only									PA4188	Amino acid transport and metabolism
	PA3861	Replication, recombination and repair									PA4490	Function unknown									PA4317	Unclassified									PA2779	Unclassified									PA4196	Signal transduction mechanisms
	PA3866	Unclassified									PA4501	Unclassified									PA4321	Unclassified									PA2793	Unclassified									PA4201	Cell wall-membrane-envelope biogenesis
	PA3875	Energy production and conversion									PA4511	General function prediction only									PA4322	General function prediction only									PA2795	Translation, ribosomal structure and biogenesis									PA4297	Function unknown
	PA3876	Inorganic ion transport and metabolism									PA4512	Posttranslational modification, protein turnover, chaperones									PA4325	Unclassified									PA2800	Cell wall-membrane-envelope biogenesis									PA4300	Cell motility
	PA3888	Amino acid transport and metabolism									PA4524	Coenzyme transport and metabolism									PA4333	Energy production and conversion									PA2801	General function prediction only									PA4308	General function prediction only
	PA3889	Cell wall-membrane-envelope biogenesis									PA4534	General function prediction only									PA4347	Defense mechanisms									PA2802	Transcription									PA4334	Inorganic ion transport and metabolism
	PA3911	Lipid transport and metabolism									PA4543	Function unknown									PA4372	General function prediction only									PA2822	Signal transduction mechanisms									PA4335	General function prediction only
	PA3912	Posttranslational modification, protein turnover, chaperones									PA4548	Amino acid transport and metabolism									PA4373	Function unknown									PA2824	Signal transduction mechanisms									PA4338	Lipid transport and metabolism
	PA3914	Coenzyme transport and metabolism									PA4561	Coenzyme transport and metabolism									PA4374	Cell wall-membrane-envelope biogenesis									PA2840	Replication, recombination and repair									PA4357	Unclassified
	PA3915	Coenzyme transport and metabolism									PA4582	Posttranslational modification, protein turnover, chaperones									PA4395	Function unknown									PA2848	Transcription									PA4376	Coenzyme transport and metabolism
	PA3916	Coenzyme transport and metabolism									PA4598	Defense mechanisms									PA4403	Intracellular trafficking, secretion, and vesicular transport									PA2865	Cell wall-membrane-envelope biogenesis									PA4378	Signal transduction mechanisms
	PA3917	Coenzyme transport and metabolism									PA4601	Signal transduction mechanisms									PA4420	Cell wall-membrane-envelope biogenesis									PA2873	Amino acid transport and metabolism									PA4382	General function prediction only
	PA3918	Coenzyme transport and metabolism									PA4615	Coenzyme transport and metabolism									PA4424	Replication, recombination and repair									PA2899	Signal transduction mechanisms									PA4396	Signal transduction mechanisms
	PA3924	Lipid transport and metabolism									PA4621	Energy production and conversion									PA4433	Translation, ribosomal structure and biogenesis									PA2900	Cell wall-membrane-envelope biogenesis									PA4437	Unclassified
	PA3929	Energy production and conversion									PA4626	Energy production and conversion									PA4453	Secondary metabolites biosynthesis, transport and catabolism									PA2903	Coenzyme transport and metabolism									PA4463	Translation, ribosomal structure and biogenesis
	PA3930	Energy production and conversion									PA4631	Cell wall-membrane-envelope biogenesis									PA4454	Secondary metabolites biosynthesis, transport and catabolism									PA2910	Function unknown									PA4469	Unclassified
	PA3974	Signal transduction mechanisms									PA4640	General function prediction only									PA4458	General function prediction only									PA2923	Amino acid transport and metabolism									PA4485	Cell cycle control, cell division, chromosome partitioning
	PA4015	Lipid transport and metabolism									PA4655	Coenzyme transport and metabolism									PA4468	Inorganic ion transport and metabolism									PA2927	Lipid transport and metabolism									PA4503	Amino acid transport and metabolism
	PA4111	Unclassified									PA4658	Function unknown									PA4481	Cell cycle control, cell division, chromosome partitioning									PA2930	Transcription									PA4533	Unclassified
	PA4112	Signal transduction mechanisms									PA4665	Translation, ribosomal structure and biogenesis									PA4484	Translation, ribosomal structure and biogenesis									PA2931	Transcription									PA4539	General function prediction only
	PA4129	Function unknown									PA4666	Coenzyme transport and metabolism									PA4498	Amino acid transport and metabolism									PA2949	Lipid transport and metabolism									PA4573	Unclassified
	PA4130	Inorganic ion transport and metabolism									PA4667	General function prediction only									PA4535	Unclassified									PA2957	Transcription									PA4584	General function prediction only
	PA4131	Energy production and conversion									PA4673	Translation, ribosomal structure and biogenesis									PA4536	Function unknown									PA2959	Replication, recombination and repair									PA4590	Unclassified
	PA4132	Transcription									PA4684	Unclassified									PA4537	Unclassified									PA2963	General function prediction only									PA4604	General function prediction only
	PA4133	Posttranslational modification, protein turnover, chaperones									PA4689	General function prediction only									PA4545	General function prediction only									PA2975	Translation, ribosomal structure and biogenesis									PA4605	Function unknown
	PA4134	Unclassified									PA4695	Amino acid transport and metabolism									PA4547	Signal transduction mechanisms									PA2976	Translation, ribosomal structure and biogenesis									PA4609	Posttranslational modification, protein turnover, chaperones
	PA4141	Unclassified									PA4712	Unclassified									PA4549	Cell motility									PA2977	Cell wall-membrane-envelope biogenesis									PA4618	Posttranslational modification, protein turnover, chaperones
	PA4142	Cell wall-membrane-envelope biogenesis									PA4720	Translation, ribosomal structure and biogenesis									PA4566	General function prediction only									PA2978	Signal transduction mechanisms									PA4624	Intracellular trafficking, secretion, and vesicular transport
	PA4162	Lipid transport and metabolism									PA4734	Function unknown									PA4567	Translation, ribosomal structure and biogenesis									PA2983	Intracellular trafficking, secretion, and vesicular transport									PA4635	Function unknown
	PA4209	Translation, ribosomal structure and biogenesis									PA4742	Translation, ribosomal structure and biogenesis									PA4568	Translation, ribosomal structure and biogenesis									PA2985	Function unknown									PA4637	Unclassified
	PA4210	General function prediction only									PA4745	Transcription									PA4576	Posttranslational modification, protein turnover, chaperones									PA2986	Cell wall-membrane-envelope biogenesis									PA4677	Amino acid transport and metabolism
	PA4211	General function prediction only									PA4764	Inorganic ion transport and metabolism									PA4596	Unclassified									PA2987	Defense mechanisms									PA4702	Function unknown
	PA4217	Coenzyme transport and metabolism									PA4766	Function unknown									PA4599	Cell wall-membrane-envelope biogenesis									PA3002	Replication, recombination and repair									PA4707	Inorganic ion transport and metabolism
	PA4291	Unclassified									PA4782	Unclassified									PA4606	Signal transduction mechanisms									PA3003	Unclassified									PA4710	Inorganic ion transport and metabolism
	PA4296	Signal transduction mechanisms									PA4790	Coenzyme transport and metabolism									PA4627	Translation, ribosomal structure and biogenesis									PA3013	Lipid transport and metabolism									PA4736	Unclassified
	PA4304	Intracellular trafficking, secretion, and vesicular transport									PA4791	Unclassified									PA4639	Unclassified									PA3016	Unclassified									PA4737	Unclassified
	PA4306	Intracellular trafficking, secretion, and vesicular transport									PA4807	Translation, ribosomal structure and biogenesis									PA4645	Nucleotide transport and metabolism									PA3020	Cell wall-membrane-envelope biogenesis									PA4749	Carbohydrate transport and metabolism
	PA4311	Cell wall-membrane-envelope biogenesis									PA4821	Defense mechanisms									PA4662	Cell wall-membrane-envelope biogenesis									PA3026	Energy production and conversion									PA4820	Function unknown
	PA4312	General function prediction only									PA4822	Inorganic ion transport and metabolism									PA4672	Translation, ribosomal structure and biogenesis									PA3028	Coenzyme transport and metabolism									PA4826	Unclassified
	PA4344	General function prediction only									PA4827	Secondary metabolites biosynthesis, transport and catabolism									PA4686	Cell cycle control, cell division, chromosome partitioning									PA3038	Unclassified									PA4834	Carbohydrate transport and metabolism
	PA4377	Unclassified									PA4833	General function prediction only									PA4690	Unclassified									PA3050	Nucleotide transport and metabolism									PA4835	Function unknown
	PA4401	Posttranslational modification, protein turnover, chaperones									PA4839	Amino acid transport and metabolism									PA4692	General function prediction only									PA3074	General function prediction only									PA4869	Unclassified
	PA4410	Cell wall-membrane-envelope biogenesis									PA4844	Cell motility									PA4694	Amino acid transport and metabolism									PA3081	Unclassified									PA4879	Cell wall-membrane-envelope biogenesis
	PA4413	Cell cycle control, cell division, chromosome partitioning									PA4849	Unclassified									PA4699	Coenzyme transport and metabolism									PA3094	Transcription									PA4881	Unclassified
	PA4527	Unclassified									PA4866	Cell wall-membrane-envelope biogenesis									PA4711	Inorganic ion transport and metabolism									PA3096	Intracellular trafficking, secretion, and vesicular transport									PA4895	Inorganic ion transport and metabolism
	PA4550	Cell motility									PA4877	Unclassified									PA4723	Signal transduction mechanisms									PA3097	Intracellular trafficking, secretion, and vesicular transport									PA4910	Amino acid transport and metabolism
	PA4552	Cell motility									PA4882	General function prediction only									PA4729	Coenzyme transport and metabolism									PA3098	Intracellular trafficking, secretion, and vesicular transport									PA4912	Amino acid transport and metabolism
	PA4555	Unclassified									PA4885	Signal transduction mechanisms									PA4732	Carbohydrate transport and metabolism									PA3099	Cell motility									PA4924	Cell wall-membrane-envelope biogenesis
	PA4556	Cell motility									PA4886	Signal transduction mechanisms									PA4740	Translation, ribosomal structure and biogenesis									PA3103	Cell motility									PA4973	Coenzyme transport and metabolism
	PA4586	Unclassified									PA4888	Lipid transport and metabolism									PA4741	Translation, ribosomal structure and biogenesis									PA3104	Unclassified									PA4993	Unclassified
	PA4587	Inorganic ion transport and metabolism									PA4899	Energy production and conversion									PA4743	Translation, ribosomal structure and biogenesis									PA3105	Cell motility									PA4999	Cell wall-membrane-envelope biogenesis
	PA4594	Defense mechanisms									PA4905	Energy production and conversion									PA4763	Replication, recombination and repair									PA3112	Lipid transport and metabolism									PA5026	Secondary metabolites biosynthesis, transport and catabolism
	PA4607	Unclassified									PA4928	Energy production and conversion									PA4765	Translation, ribosomal structure and biogenesis									PA3119	Coenzyme transport and metabolism									PA5038	Amino acid transport and metabolism
	PA4614	Cell wall-membrane-envelope biogenesis									PA4930	Cell wall-membrane-envelope biogenesis									PA4778	Transcription									PA3120	Amino acid transport and metabolism									PA5076	Amino acid transport and metabolism
	PA4616	Carbohydrate transport and metabolism									PA4943	General function prediction only									PA4793	Unclassified									PA3130	General function prediction only									PA5116	Transcription
	PA4634	Function unknown									PA4949	Function unknown									PA4847	Lipid transport and metabolism									PA3135	Transcription									PA5127	Translation, ribosomal structure and biogenesis
	PA4648	Function unknown									PA4950	Energy production and conversion									PA4848	Lipid transport and metabolism									PA3139	Amino acid transport and metabolism									PA5135	Function unknown
	PA4650	Function unknown									PA4983	Signal transduction mechanisms									PA4853	Transcription									PA3163	Nucleotide transport and metabolism									PA5137	Amino acid transport and metabolism
	PA4661	Unclassified									PA4990	Inorganic ion transport and metabolism									PA4854	Nucleotide transport and metabolism									PA3173	Lipid transport and metabolism									PA5155	Amino acid transport and metabolism
	PA4725	Amino acid transport and metabolism									PA5002	Function unknown									PA4855	Nucleotide transport and metabolism									PA3196	Unclassified									PA5156	Unclassified
	PA4738	Function unknown									PA5003	Cell wall-membrane-envelope biogenesis									PA4863	General function prediction only									PA3201	Cell cycle control, cell division, chromosome partitioning									PA5169	Carbohydrate transport and metabolism
	PA4739	General function prediction only									PA5014	Posttranslational modification, protein turnover, chaperones									PA4878	Transcription									PA3202	Function unknown									PA5175	Inorganic ion transport and metabolism
	PA4746	Function unknown									PA5019	General function prediction only									PA4906	Transcription									PA3206	Signal transduction mechanisms									PA5176	Replication, recombination and repair
	PA4750	Coenzyme transport and metabolism									PA5072	Cell motility									PA4937	Transcription									PA3213	Secondary metabolites biosynthesis, transport and catabolism									PA5185	General function prediction only
	PA4781	Transcription									PA5073	Unclassified									PA4938	Nucleotide transport and metabolism									PA3217	Signal transduction mechanisms									PA5186	Energy production and conversion
	PA4788	Lipid transport and metabolism									PA5074	Amino acid transport and metabolism									PA4951	RNA processing and modification									PA3225	Transcription									PA5188	Lipid transport and metabolism
	PA4874	Unclassified									PA5075	Amino acid transport and metabolism									PA4955	Signal transduction mechanisms									PA3228	Defense mechanisms									PA5216	Inorganic ion transport and metabolism
	PA4876	Translation, ribosomal structure and biogenesis									PA5094	Amino acid transport and metabolism									PA4956	Inorganic ion transport and metabolism									PA3239	Cell wall-membrane-envelope biogenesis									PA5283	Transcription
	PA4880	Inorganic ion transport and metabolism									PA5107	Cell wall-membrane-envelope biogenesis									PA4964	Replication, recombination and repair									PA3248	Translation, ribosomal structure and biogenesis									PA5284	Cell motility
	PA4903	Carbohydrate transport and metabolism									PA5125	Signal transduction mechanisms									PA4965	General function prediction only									PA3251	General function prediction only									PA5286	Function unknown
	PA4936	Translation, ribosomal structure and biogenesis									PA5136	Unclassified									PA4966	Function unknown									PA3254	Amino acid transport and metabolism									PA5295	Signal transduction mechanisms
	PA4940	Function unknown									PA5139	Amino acid transport and metabolism									PA4968	General function prediction only									PA3261	Amino acid transport and metabolism									PA5315	Translation, ribosomal structure and biogenesis
	PA4982	Signal transduction mechanisms									PA5164	Cell wall-membrane-envelope biogenesis									PA4971	Replication, recombination and repair									PA3262	Posttranslational modification, protein turnover, chaperones									PA5325	Energy production and conversion
	PA5013	Amino acid transport and metabolism									PA5191	Unclassified									PA4974	Cell wall-membrane-envelope biogenesis									PA3265	Inorganic ion transport and metabolism									PA5351	Energy production and conversion
	PA5022	Cell cycle control, cell division, chromosome partitioning									PA5198	Defense mechanisms									PA4980	Lipid transport and metabolism									PA3266	Transcription									PA5392	Translation, ribosomal structure and biogenesis
	PA5023	Function unknown									PA5205	Intracellular trafficking, secretion, and vesicular transport									PA4984	Transcription									PA3267	Lipid transport and metabolism									PA5396	Amino acid transport and metabolism
	PA5056	Lipid transport and metabolism									PA5228	Coenzyme transport and metabolism									PA4996	Cell wall-membrane-envelope biogenesis									PA3271	Amino acid transport and metabolism									PA5398	General function prediction only
	PA5057	Lipid transport and metabolism									PA5246	Secondary metabolites biosynthesis, transport and catabolism									PA5004	Cell wall-membrane-envelope biogenesis									PA3287	General function prediction only									PA5447	Cell wall-membrane-envelope biogenesis
	PA5058	Lipid transport and metabolism									PA5269	Unclassified									PA5009	General function prediction only									PA3320	Function unknown									PA5453	Cell wall-membrane-envelope biogenesis
	PA5060	Function unknown									PA5305	Function unknown									PA5011	Cell wall-membrane-envelope biogenesis									PA3344	Replication, recombination and repair									PA5457	Coenzyme transport and metabolism
	PA5108	Unclassified									PA5311	Carbohydrate transport and metabolism									PA5016	Energy production and conversion									PA3353	Cell wall-membrane-envelope biogenesis									PA5464	Unclassified
	PA5178	Function unknown									PA5327	Energy production and conversion									PA5030	Carbohydrate transport and metabolism									PA3366	General function prediction only									PA5468	Energy production and conversion
	PA5180	Energy production and conversion									PA5328	Energy production and conversion									PA5036	Amino acid transport and metabolism									PA3372	General function prediction only									PA5470	Translation, ribosomal structure and biogenesis
	PA5212	Unclassified									PA5333	Function unknown									PA5045	Cell wall-membrane-envelope biogenesis									PA3373	Inorganic ion transport and metabolism									PA5473	Inorganic ion transport and metabolism
	PA5219	Carbohydrate transport and metabolism									PA5349	General function prediction only									PA5050	Replication, recombination and repair									PA3380	Inorganic ion transport and metabolism									PA5484	Signal transduction mechanisms
	PA5220	Unclassified									PA5357	Coenzyme transport and metabolism									PA5055	Function unknown									PA3381	Transcription									PA5520	Unclassified
	PA5258	Coenzyme transport and metabolism									PA5369	Inorganic ion transport and metabolism									PA5062	Unclassified									PA3383	Inorganic ion transport and metabolism									PA5527	Unclassified
	PA5264	Unclassified									PA5371	Lipid transport and metabolism									PA5063	Coenzyme transport and metabolism									PA3386	Unclassified									PA5535	General function prediction only
	PA5266	Function unknown									PA5382	Transcription									PA5064	Function unknown									PA3389	Amino acid transport and metabolism									PA5544	General function prediction only
	PA5271	Unclassified									PA5389	Transcription									PA5066	Amino acid transport and metabolism									PA3397	Energy production and conversion									PA5566	Unclassified
	PA5297	Amino acid transport and metabolism									PA5394	Lipid transport and metabolism									PA5079	Translation, ribosomal structure and biogenesis									PA3418	Amino acid transport and metabolism
	PA5300	Energy production and conversion									PA5405	Unclassified									PA5112	Lipid transport and metabolism									PA3455	Function unknown
	PA5424	Function unknown									PA5407	Function unknown									PA5113	Unclassified									PA3456	Amino acid transport and metabolism
	PA5450	Carbohydrate transport and metabolism									PA5412	Unclassified									PA5118	Coenzyme transport and metabolism									PA3460	Coenzyme transport and metabolism
	PA5482	Function unknown									PA5455	Cell wall-membrane-envelope biogenesis									PA5120	Unclassified									PA3476	Signal transduction mechanisms
											PA5465	Function unknown									PA5128	Intracellular trafficking, secretion, and vesicular transport									PA3477	Transcription
											PA5469	Inorganic ion transport and metabolism									PA5131	Carbohydrate transport and metabolism									PA3490	Energy production and conversion
											PA5478	Function unknown									PA5133	Cell cycle control, cell division, chromosome partitioning									PA3504	Energy production and conversion
											PA5489	Posttranslational modification, protein turnover, chaperones									PA5134	Cell wall-membrane-envelope biogenesis									PA3506	Amino acid transport and metabolism
											PA5500	Inorganic ion transport and metabolism									PA5140	Amino acid transport and metabolism									PA3513	Inorganic ion transport and metabolism
											PA5503	Inorganic ion transport and metabolism									PA5143	Amino acid transport and metabolism									PA3519	Unclassified
											PA5509	Amino acid transport and metabolism									PA5146	Cell wall-membrane-envelope biogenesis									PA3535	Posttranslational modification, protein turnover, chaperones
											PA5513	General function prediction only									PA5147	Replication, recombination and repair									PA3543	General function prediction only
											PA5523	Coenzyme transport and metabolism									PA5148	Energy production and conversion									PA3546	Unclassified
											PA5538	Cell wall-membrane-envelope biogenesis									PA5157	Transcription									PA3550	Unclassified
											PA5541	Nucleotide transport and metabolism									PA5162	Cell wall-membrane-envelope biogenesis									PA3551	Carbohydrate transport and metabolism
											PA5560	Energy production and conversion									PA5163	Cell wall-membrane-envelope biogenesis									PA3574	Transcription
											PA5565	Cell cycle control, cell division, chromosome partitioning									PA5174	Lipid transport and metabolism									PA3576	Unclassified
											PA5568	Intracellular trafficking, secretion, and vesicular transport									PA5179	Transcription									PA3581	Carbohydrate transport and metabolism
																					PA5184	Amino acid transport and metabolism									PA3582	Energy production and conversion
																					PA5190	Energy production and conversion									PA3622	Transcription
																					PA5192	Energy production and conversion									PA3627	Lipid transport and metabolism
																					PA5201	Transcription									PA3634	Cell cycle control, cell division, chromosome partitioning
																					PA5210	Cell motility									PA3636	Cell wall-membrane-envelope biogenesis
																					PA5215	Amino acid transport and metabolism									PA3637	Nucleotide transport and metabolism
																					PA5225	Function unknown									PA3638	Cell cycle control, cell division, chromosome partitioning
																					PA5227	Function unknown									PA3648	Cell wall-membrane-envelope biogenesis
																					PA5236	Coenzyme transport and metabolism									PA3665	Amino acid transport and metabolism
																					PA5245	Secondary metabolites biosynthesis, transport and catabolism									PA3678	Transcription
																					PA5252	General function prediction only									PA3686	Nucleotide transport and metabolism
																					PA5253	Unclassified									PA3693	General function prediction only
																					PA5257	Coenzyme transport and metabolism									PA3705	Cell motility
																					PA5260	Coenzyme transport and metabolism									PA3708	Cell motility
																					PA5276	Cell motility									PA3722	Unclassified
																					PA5279	Function unknown									PA3733	Energy production and conversion
																					PA5285	Unclassified									PA3737	Posttranslational modification, protein turnover, chaperones
																					PA5287	Inorganic ion transport and metabolism									PA3740	Unclassified
																					PA5289	Function unknown									PA3744	Translation, ribosomal structure and biogenesis
																					PA5316	Translation, ribosomal structure and biogenesis									PA3749	Carbohydrate transport and metabolism
																					PA5320	Coenzyme transport and metabolism									PA3756	Function unknown
																					PA5321	Nucleotide transport and metabolism									PA3762	Function unknown
																					PA5332	Replication, recombination and repair									PA3785	Function unknown
																					PA5335	Function unknown									PA3790	Inorganic ion transport and metabolism
																					PA5336	Nucleotide transport and metabolism									PA3795	Energy production and conversion
																					PA5337	Transcription									PA3802	Translation, ribosomal structure and biogenesis
																					PA5338	Signal transduction mechanisms									PA3805	Cell motility
																					PA5339	Translation, ribosomal structure and biogenesis									PA3806	General function prediction only
																					PA5346	Signal transduction mechanisms									PA3818	Carbohydrate transport and metabolism
																					PA5348	Replication, recombination and repair									PA3819	Function unknown
																					PA5350	Energy production and conversion									PA3824	Translation, ribosomal structure and biogenesis
																					PA5356	Transcription									PA3825	Signal transduction mechanisms
																					PA5374	Transcription									PA3827	General function prediction only
																					PA5413	Amino acid transport and metabolism									PA3828	General function prediction only
																					PA5422	Carbohydrate transport and metabolism									PA3832	Replication, recombination and repair
																					PA5426	Nucleotide transport and metabolism									PA3842	Unclassified
																					PA5438	Transcription									PA3844	Posttranslational modification, protein turnover, chaperones
																					PA5443	Replication, recombination and repair									PA3845	Transcription
																					PA5461	Unclassified									PA3848	General function prediction only
																					PA5472	Amino acid transport and metabolism									PA3855	Posttranslational modification, protein turnover, chaperones
																					PA5483	Signal transduction mechanisms									PA3856	General function prediction only
																					PA5495	General function prediction only									PA3857	Lipid transport and metabolism
																					PA5498	Inorganic ion transport and metabolism									PA3884	Unclassified
																					PA5502	Unclassified									PA3885	Signal transduction mechanisms
																					PA5504	Inorganic ion transport and metabolism									PA3890	Amino acid transport and metabolism
																					PA5505	Inorganic ion transport and metabolism									PA3902	Unclassified
																					PA5511	Signal transduction mechanisms									PA3904	Function unknown
																					PA5515	Unclassified									PA3905	Unclassified
																					PA5516	Coenzyme transport and metabolism									PA3910	Inorganic ion transport and metabolism
																					PA5547	Amino acid transport and metabolism									PA3913	Posttranslational modification, protein turnover, chaperones
																					PA5549	Cell wall-membrane-envelope biogenesis									PA3923	Unclassified
																					PA5557	Energy production and conversion									PA3925	Lipid transport and metabolism
																					PA5558	Energy production and conversion									PA3945	Translation, ribosomal structure and biogenesis
																					PA5563	Cell cycle control, cell division, chromosome partitioning									PA3954	Energy production and conversion
																					PA5564	Cell wall-membrane-envelope biogenesis									PA3958	General function prediction only
																															PA3960	Unclassified
																															PA3996	Coenzyme transport and metabolism
																															PA4003	Cell wall-membrane-envelope biogenesis
																															PA4018	General function prediction only
																															PA4020	Cell wall-membrane-envelope biogenesis
																															PA4028	Unclassified
																															PA4033	Unclassified
																															PA4037	Defense mechanisms
																															PA4049	Amino acid transport and metabolism
																															PA4053	Coenzyme transport and metabolism
																															PA4073	Energy production and conversion
																															PA4089	Lipid transport and metabolism
																															PA4099	Cell wall-membrane-envelope biogenesis
																															PA4138	Translation, ribosomal structure and biogenesis
																															PA4151	Energy production and conversion
																															PA4175	Unclassified
																															PA4177	Function unknown
																															PA4236	Inorganic ion transport and metabolism
																															PA4281	Replication, recombination and repair
																															PA4301	Intracellular trafficking, secretion, and vesicular transport
																															PA4310	Cell motility
																															PA4315	Unclassified
																															PA4341	Transcription
																															PA4349	Lipid transport and metabolism
																															PA4350	General function prediction only
																															PA4368	Unclassified
																															PA4379	Secondary metabolites biosynthesis, transport and catabolism
																															PA4383	Cell cycle control, cell division, chromosome partitioning
																															PA4393	Unclassified
																															PA4400	Coenzyme transport and metabolism
																															PA4402	Amino acid transport and metabolism
																															PA4404	Cell wall-membrane-envelope biogenesis
																															PA4405	Unclassified
																															PA4407	Cell cycle control, cell division, chromosome partitioning
																															PA4409	Cell wall-membrane-envelope biogenesis
																															PA4414	Cell wall-membrane-envelope biogenesis
																															PA4415	Cell wall-membrane-envelope biogenesis
																															PA4416	Cell wall-membrane-envelope biogenesis
																															PA4426	General function prediction only
																															PA4450	Cell wall-membrane-envelope biogenesis
																															PA4455	Secondary metabolites biosynthesis, transport and catabolism
																															PA4461	General function prediction only
																															PA4470	Energy production and conversion
																															PA4472	General function prediction only
																															PA4473	Function unknown
																															PA4480	Cell wall-membrane-envelope biogenesis
																															PA4483	Translation, ribosomal structure and biogenesis
																															PA4495	Function unknown
																															PA4502	Amino acid transport and metabolism
																															PA4504	Amino acid transport and metabolism
																															PA4505	Amino acid transport and metabolism
																															PA4519	Amino acid transport and metabolism
																															PA4520	Cell motility
																															PA4523	Unclassified
																															PA4546	Signal transduction mechanisms
																															PA4551	Cell motility
																															PA4553	Cell motility
																															PA4554	Cell motility
																															PA4574	Function unknown
																															PA4617	Translation, ribosomal structure and biogenesis
																															PA4619	Energy production and conversion
																															PA4636	Lipid transport and metabolism
																															PA4647	Nucleotide transport and metabolism
																															PA4649	Function unknown
																															PA4651	Cell motility
																															PA4652	Cell motility
																															PA4659	Transcription
																															PA4681	Unclassified
																															PA4683	Unclassified
																															PA4693	Lipid transport and metabolism
																															PA4698	Function unknown
																															PA4714	General function prediction only
																															PA4717	General function prediction only
																															PA4727	Translation, ribosomal structure and biogenesis
																															PA4735	Cell wall-membrane-envelope biogenesis
																															PA4752	Translation, ribosomal structure and biogenesis
																															PA4757	Amino acid transport and metabolism
																															PA4758	Amino acid transport and metabolism
																															PA4810	Energy production and conversion
																															PA4811	Energy production and conversion
																															PA4843	Signal transduction mechanisms
																															PA4868	Amino acid transport and metabolism
																															PA4889	Energy production and conversion
																															PA4913	Amino acid transport and metabolism
																															PA4915	Cell motility
																															PA4922	Energy production and conversion
																															PA4927	Function unknown
																															PA4941	Posttranslational modification, protein turnover, chaperones
																															PA4942	Posttranslational modification, protein turnover, chaperones
																															PA4947	Cell wall-membrane-envelope biogenesis
																															PA4957	Lipid transport and metabolism
																															PA4959	Signal transduction mechanisms
																															PA4972	Unclassified
																															PA4991	Amino acid transport and metabolism
																															PA5020	Lipid transport and metabolism
																															PA5040	Intracellular trafficking, secretion, and vesicular transport
																															PA5048	Replication, recombination and repair
																															PA5065	General function prediction only
																															PA5067	Amino acid transport and metabolism
																															PA5068	Intracellular trafficking, secretion, and vesicular transport
																															PA5077	Cell wall-membrane-envelope biogenesis
																															PA5083	Translation, ribosomal structure and biogenesis
																															PA5093	Amino acid transport and metabolism
																															PA5103	Amino acid transport and metabolism
																															PA5105	Transcription
																															PA5119	Amino acid transport and metabolism
																															PA5122	Unclassified
																															PA5124	Signal transduction mechanisms
																															PA5167	Carbohydrate transport and metabolism
																															PA5172	Amino acid transport and metabolism
																															PA5173	Amino acid transport and metabolism
																															PA5177	Amino acid transport and metabolism
																															PA5182	Unclassified
																															PA5199	Signal transduction mechanisms
																															PA5203	Coenzyme transport and metabolism
																															PA5209	Function unknown
																															PA5230	Defense mechanisms
																															PA5233	Cell motility
																															PA5243	Coenzyme transport and metabolism
																															PA5322	Carbohydrate transport and metabolism
																															PA5329	General function prediction only
																															PA5340	Unclassified
																															PA5354	Energy production and conversion
																															PA5378	Amino acid transport and metabolism
																															PA5406	Unclassified
																															PA5409	Function unknown
																															PA5420	Nucleotide transport and metabolism
																															PA5423	Function unknown
																															PA5444	Function unknown
																															PA5459	Coenzyme transport and metabolism
																															PA5463	Unclassified
																															PA5479	Energy production and conversion
																															PA5487	Signal transduction mechanisms
																															PA5490	Energy production and conversion
																															PA5491	Energy production and conversion
																															PA5521	Lipid transport and metabolism
																															PA5522	Amino acid transport and metabolism
																															PA5537	Unclassified
																															PA5545	General function prediction only
GSE10604	control vs 60 min exposure
Control		Category		Test			Category			Control		Category		Test			Category			Control		Category		Test			Category			Control		Category		Test			Category			Control		Category		Test			Category
6	PA0007	Unclassified		6	y	PA0153	Secondary metabolites biosynthesis, transport and catabolism			5	PA0048	Transcription		0		PA0056	Transcription			2	PA0016	Inorganic ion transport and metabolism		1		PA0016	Inorganic ion transport and metabolism			0	PA0040	Intracellular trafficking, secretion, and vesicular transport		6	y	PA0231	General function prediction only			7	PA0009	Translation, ribosomal structure and biogenesis		5		PA0030	Amino acid transport and metabolism
	PA0028	Unclassified				PA0385	Unclassified				PA0056	Transcription				PA0140	Posttranslational modification, protein turnover, chaperones				PA0018	Translation, ribosomal structure and biogenesis				PA0090	Posttranslational modification, protein turnover, chaperones				PA0072	Defense mechanisms				PA0344	General function prediction only				PA0013	Function unknown				PA0128	Inorganic ion transport and metabolism
	PA0038	Function unknown				PA0412	Cell motility				PA0061	Unclassified			y	PA0154	Secondary metabolites biosynthesis, transport and catabolism				PA0019	Translation, ribosomal structure and biogenesis				PA0126	Unclassified				PA0096	Unclassified				PA0508	Lipid transport and metabolism				PA0030	Amino acid transport and metabolism			y	PA0232	Function unknown
	PA0050	Unclassified				PA0825	Function unknown				PA0071	Function unknown				PA0312	Function unknown				PA0020	Function unknown				PA0160	Unclassified				PA0101	Energy production and conversion				PA0602	Amino acid transport and metabolism				PA0052	Function unknown				PA0364	Amino acid transport and metabolism
	PA0059	Posttranslational modification, protein turnover, chaperones				PA1355	Coenzyme transport and metabolism				PA0073	Defense mechanisms				PA0337	Signal transduction mechanisms				PA0021	Replication, recombination and repair				PA0169	Signal transduction mechanisms				PA0113	Posttranslational modification, protein turnover, chaperones				PA0718	Unclassified				PA0106	Energy production and conversion				PA0476	Nucleotide transport and metabolism
	PA0110	Function unknown				PA1433	Signal transduction mechanisms				PA0074	General function prediction only				PA0353	Amino acid transport and metabolism				PA0032	Transcription			y	PA0230	Nucleotide transport and metabolism				PA0132	Coenzyme transport and metabolism				PA0851	Amino acid transport and metabolism				PA0111	Unclassified				PA0533	Signal transduction mechanisms
	PA0114	General function prediction only				PA1710	Unclassified				PA0082	Function unknown				PA0437	Nucleotide transport and metabolism				PA0045	Cell wall-membrane-envelope biogenesis				PA0253	Transcription				PA0180	Cell motility				PA0975	Posttranslational modification, protein turnover, chaperones				PA0128	Inorganic ion transport and metabolism				PA0566	Unclassified
	PA0122	Unclassified				PA1711	Unclassified				PA0088	Function unknown				PA0505	Unclassified				PA0066	General function prediction only				PA0292	Amino acid transport and metabolism				PA0207	Transcription				PA1183	Energy production and conversion				PA0130	Energy production and conversion				PA0698	Unclassified
	PA0137	General function prediction only				PA1819	Amino acid transport and metabolism				PA0140	Posttranslational modification, protein turnover, chaperones				PA0598	Posttranslational modification, protein turnover, chaperones				PA0070	Unclassified				PA0303	Amino acid transport and metabolism				PA0226	Lipid transport and metabolism				PA1326	Amino acid transport and metabolism				PA0136	General function prediction only				PA0715	Replication, recombination and repair
	PA0153	Secondary metabolites biosynthesis, transport and catabolism				PA2003	Lipid transport and metabolism				PA0142	Nucleotide transport and metabolism				PA0797	Transcription				PA0076	Function unknown				PA0370	Replication, recombination and repair				PA0231	General function prediction only				PA1387	Unclassified				PA0148	Nucleotide transport and metabolism				PA0729	General function prediction only
	PA0173	Cell motility				PA2169	Unclassified				PA0154	Secondary metabolites biosynthesis, transport and catabolism				PA0830	General function prediction only				PA0078	Cell motility				PA0372	General function prediction only				PA0239	Carbohydrate transport and metabolism				PA1627	Transcription				PA0151	Inorganic ion transport and metabolism				PA0733	Translation, ribosomal structure and biogenesis
	PA0176	Cell motility				PA2181	Function unknown				PA0189	Unclassified				PA0847	Signal transduction mechanisms				PA0086	General function prediction only				PA0375	Cell cycle control, cell division, chromosome partitioning				PA0245	Amino acid transport and metabolism				PA1688	Carbohydrate transport and metabolism				PA0152	Transcription				PA0821	Unclassified
	PA0177	Cell motility				PA2216	Function unknown				PA0199	Intracellular trafficking, secretion, and vesicular transport				PA0897	Amino acid transport and metabolism				PA0090	Posttranslational modification, protein turnover, chaperones				PA0455	Replication, recombination and repair				PA0256	Unclassified				PA1691	Intracellular trafficking, secretion, and vesicular transport				PA0184	Inorganic ion transport and metabolism				PA0874	Unclassified
	PA0178	Cell motility				PA2300	Carbohydrate transport and metabolism				PA0208	Lipid transport and metabolism				PA1011	Cell wall-membrane-envelope biogenesis				PA0093	Function unknown				PA0548	Carbohydrate transport and metabolism				PA0261	Unclassified				PA2048	Function unknown				PA0193	Secondary metabolites biosynthesis, transport and catabolism				PA0984	Unclassified
	PA0179	Signal transduction mechanisms				PA2302	Secondary metabolites biosynthesis, transport and catabolism				PA0213	Unclassified				PA1027	Energy production and conversion				PA0095	Intracellular trafficking, secretion, and vesicular transport				PA0578	Function unknown				PA0291	Unclassified				PA2164	Carbohydrate transport and metabolism				PA0195	Energy production and conversion				PA0986	Replication, recombination and repair
	PA0194	Secondary metabolites biosynthesis, transport and catabolism				PA2467	Inorganic ion transport and metabolism				PA0217	Transcription				PA1090	Cell wall-membrane-envelope biogenesis				PA0125	Transcription				PA0653	Posttranslational modification, protein turnover, chaperones				PA0298	Amino acid transport and metabolism				PA2342	Carbohydrate transport and metabolism				PA0228	Lipid transport and metabolism				PA0989	Unclassified
	PA0260	Unclassified				PA2543	Cell wall-membrane-envelope biogenesis				PA0218	Transcription				PA1279	Coenzyme transport and metabolism				PA0126	Unclassified				PA0662	Amino acid transport and metabolism				PA0299	Coenzyme transport and metabolism				PA2409	Inorganic ion transport and metabolism				PA0232	Function unknown				PA1019	Carbohydrate transport and metabolism
	PA0263	Function unknown				PA2584	Lipid transport and metabolism				PA0242	Carbohydrate transport and metabolism				PA1527	Cell cycle control, cell division, chromosome partitioning				PA0139	Posttranslational modification, protein turnover, chaperones				PA0883	Carbohydrate transport and metabolism				PA0302	Amino acid transport and metabolism				PA2801	General function prediction only				PA0248	Function unknown				PA1111	Unclassified
	PA0286	Lipid transport and metabolism				PA3200	General function prediction only				PA0267	Signal transduction mechanisms				PA1624	Unclassified				PA0157	Cell wall-membrane-envelope biogenesis				PA1057	Inorganic ion transport and metabolism				PA0314	Amino acid transport and metabolism				PA2822	Signal transduction mechanisms				PA0255	Function unknown				PA1150	Unclassified
	PA0300	Amino acid transport and metabolism				PA3253	Amino acid transport and metabolism				PA0275	Signal transduction mechanisms				PA1729	Nucleotide transport and metabolism				PA0160	Unclassified				PA1171	Cell wall-membrane-envelope biogenesis				PA0328	General function prediction only				PA3756	Function unknown				PA0257	Replication, recombination and repair				PA1259	Function unknown
	PA0329	Function unknown				PA3255	Amino acid transport and metabolism				PA0283	Inorganic ion transport and metabolism				PA1766	Coenzyme transport and metabolism				PA0165	Cell wall-membrane-envelope biogenesis				PA1480	Posttranslational modification, protein turnover, chaperones				PA0330	Carbohydrate transport and metabolism				PA3785	Function unknown				PA0264	Unclassified				PA1316	Carbohydrate transport and metabolism
	PA0385	Unclassified				PA3293	Unclassified				PA0305	General function prediction only				PA1876	Defense mechanisms				PA0169	Signal transduction mechanisms				PA1568	Translation, ribosomal structure and biogenesis				PA0344	General function prediction only				PA3824	Translation, ribosomal structure and biogenesis				PA0313	Amino acid transport and metabolism				PA1389	Cell wall-membrane-envelope biogenesis
	PA0412	Cell motility				PA4112	Signal transduction mechanisms				PA0310	Posttranslational modification, protein turnover, chaperones				PA2020	Transcription				PA0230	Nucleotide transport and metabolism				PA1614	Energy production and conversion				PA0388	Unclassified				PA3828	General function prediction only				PA0325	Amino acid transport and metabolism				PA1412	Carbohydrate transport and metabolism
	PA0459	Posttranslational modification, protein turnover, chaperones				PA4134	Unclassified				PA0311	Unclassified				PA2415	Unclassified				PA0233	Transcription				PA2424	Lipid transport and metabolism				PA0395	Cell motility				PA3960	Unclassified				PA0341	Cell wall-membrane-envelope biogenesis				PA1535	Lipid transport and metabolism
	PA0493	Lipid transport and metabolism				PA4291	Unclassified				PA0312	Function unknown				PA2854	Function unknown				PA0236	Transcription				PA2628	Carbohydrate transport and metabolism				PA0419	Function unknown				PA4089	Lipid transport and metabolism				PA0361	Amino acid transport and metabolism				PA1599	Function unknown
	PA0494	Lipid transport and metabolism				PA4344	General function prediction only				PA0320	Function unknown				PA2965	Lipid transport and metabolism				PA0253	Transcription				PA2632	Unclassified				PA0423	Function unknown				PA4177	Function unknown				PA0364	Amino acid transport and metabolism				PA1622	General function prediction only
	PA0495	Amino acid transport and metabolism									PA0334	Carbohydrate transport and metabolism				PA3127	Amino acid transport and metabolism				PA0277	Posttranslational modification, protein turnover, chaperones				PA2707	General function prediction only				PA0434	Inorganic ion transport and metabolism				PA5521	Lipid transport and metabolism				PA0379	Function unknown				PA1739	Energy production and conversion
	PA0509	Energy production and conversion									PA0337	Signal transduction mechanisms				PA3164	Unclassified				PA0280	Inorganic ion transport and metabolism				PA2739	Translation, ribosomal structure and biogenesis				PA0444	Amino acid transport and metabolism									PA0398	Function unknown				PA2010	Transcription
	PA0511	General function prediction only									PA0353	Amino acid transport and metabolism				PA3170	Nucleotide transport and metabolism				PA0282	Posttranslational modification, protein turnover, chaperones				PA2906	Inorganic ion transport and metabolism				PA0449	Lipid transport and metabolism									PA0417	Amino acid transport and metabolism				PA2131	Cell motility
	PA0512	Transcription									PA0354	General function prediction only				PA3247	Amino acid transport and metabolism				PA0285	Signal transduction mechanisms				PA2995	Energy production and conversion				PA0468	Defense mechanisms									PA0446	Energy production and conversion				PA2297	Energy production and conversion
	PA0513	Transcription									PA0362	Energy production and conversion				PA3531	Inorganic ion transport and metabolism				PA0292	Amino acid transport and metabolism				PA3053	Lipid transport and metabolism				PA0472	Transcription									PA0451	Posttranslational modification, protein turnover, chaperones				PA2384	Inorganic ion transport and metabolism
	PA0514	Transcription									PA0365	Unclassified				PA3704	Cell motility				PA0294	Transcription				PA3107	Amino acid transport and metabolism				PA0487	General function prediction only									PA0464	Signal transduction mechanisms				PA2386	Secondary metabolites biosynthesis, transport and catabolism
	PA0515	Transcription									PA0382	General function prediction only				PA3804	Function unknown				PA0303	Amino acid transport and metabolism				PA3161	Replication, recombination and repair				PA0492	General function prediction only									PA0476	Nucleotide transport and metabolism				PA2393	Amino acid transport and metabolism
	PA0516	Function unknown									PA0386	Coenzyme transport and metabolism				PA3874	Energy production and conversion				PA0316	Coenzyme transport and metabolism				PA3297	Replication, recombination and repair				PA0496	Amino acid transport and metabolism									PA0497	Cell motility				PA2412	Function unknown
	PA0517	Energy production and conversion									PA0391	General function prediction only				PA3903	Translation, ribosomal structure and biogenesis				PA0351	General function prediction only				PA3306	Replication, recombination and repair				PA0506	Lipid transport and metabolism									PA0498	Cell motility				PA2746	Unclassified
	PA0518	Energy production and conversion									PA0413	Cell motility				PA4000	Cell cycle control, cell division, chromosome partitioning				PA0358	Lipid transport and metabolism				PA3446	General function prediction only				PA0508	Lipid transport and metabolism									PA0524	Inorganic ion transport and metabolism				PA2804	General function prediction only
	PA0519	Energy production and conversion									PA0437	Nucleotide transport and metabolism				PA4001	Cell wall-membrane-envelope biogenesis				PA0359	Unclassified				PA3465	Carbohydrate transport and metabolism				PA0528	Transcription									PA0526	Unclassified				PA2837	Cell wall-membrane-envelope biogenesis
	PA0523	Energy production and conversion									PA0438	Nucleotide transport and metabolism				PA4153	Amino acid transport and metabolism				PA0360	General function prediction only				PA3539	Function unknown				PA0536	General function prediction only									PA0531	Nucleotide transport and metabolism				PA3005	Carbohydrate transport and metabolism
	PA0553	Unclassified									PA0462	Posttranslational modification, protein turnover, chaperones				PA4199	Lipid transport and metabolism				PA0370	Replication, recombination and repair				PA3643	Cell wall-membrane-envelope biogenesis				PA0537	Function unknown									PA0533	Signal transduction mechanisms				PA3044	Signal transduction mechanisms
	PA0572	Unclassified									PA0465	Defense mechanisms				PA4429	Energy production and conversion				PA0371	General function prediction only				PA3680	Unclassified				PA0541	Energy production and conversion									PA0539	Carbohydrate transport and metabolism				PA3058	Function unknown
	PA0579	Translation, ribosomal structure and biogenesis									PA0475	Transcription				PA4430	Energy production and conversion				PA0372	General function prediction only				PA3742	Translation, ribosomal structure and biogenesis				PA0547	Transcription									PA0540	Function unknown				PA3140	Replication, recombination and repair
	PA0586	Function unknown									PA0477	Transcription				PA4490	Function unknown				PA0373	Intracellular trafficking, secretion, and vesicular transport				PA3754	Replication, recombination and repair				PA0554	Unclassified									PA0550	Carbohydrate transport and metabolism				PA3345	Signal transduction mechanisms
	PA0587	Function unknown									PA0505	Unclassified				PA4561	Coenzyme transport and metabolism				PA0374	Cell cycle control, cell division, chromosome partitioning				PA3763	Nucleotide transport and metabolism				PA0567	Function unknown									PA0561	Unclassified				PA3363	Signal transduction mechanisms
	PA0588	Signal transduction mechanisms									PA0549	Unclassified				PA4601	Signal transduction mechanisms				PA0375	Cell cycle control, cell division, chromosome partitioning				PA3816	Amino acid transport and metabolism				PA0571	Unclassified									PA0564	Function unknown				PA3365	Posttranslational modification, protein turnover, chaperones
	PA0643	Unclassified									PA0560	General function prediction only				PA4621	Energy production and conversion				PA0381	Coenzyme transport and metabolism				PA3820	Intracellular trafficking, secretion, and vesicular transport				PA0602	Amino acid transport and metabolism									PA0566	Unclassified				PA3448	Inorganic ion transport and metabolism
	PA0663	Unclassified									PA0562	General function prediction only				PA4626	Energy production and conversion				PA0393	Amino acid transport and metabolism				PA3967	Unclassified				PA0607	Carbohydrate transport and metabolism									PA0585	Unclassified				PA3454	Lipid transport and metabolism
	PA0670	Replication, recombination and repair									PA0580	Posttranslational modification, protein turnover, chaperones				PA4640	General function prediction only				PA0394	General function prediction only				PA3987	Translation, ribosomal structure and biogenesis				PA0614	Unclassified									PA0609	Amino acid transport and metabolism				PA3593	Lipid transport and metabolism
	PA0675	Transcription									PA0596	General function prediction only				PA4655	Coenzyme transport and metabolism				PA0401	Nucleotide transport and metabolism				PA4005	Function unknown				PA0616	General function prediction only									PA0628	General function prediction only				PA3854	Replication, recombination and repair
	PA0709	Function unknown									PA0598	Posttranslational modification, protein turnover, chaperones				PA4667	General function prediction only				PA0406	Cell wall-membrane-envelope biogenesis				PA4031	Energy production and conversion				PA0619	General function prediction only									PA0648	Unclassified				PA3869	Intracellular trafficking, secretion, and vesicular transport
	PA0721	Unclassified									PA0601	Signal transduction mechanisms				PA4695	Amino acid transport and metabolism				PA0409	Signal transduction mechanisms				PA4060	Unclassified				PA0621	Unclassified									PA0668	Translation, ribosomal structure and biogenesis				PA3979	Function unknown
	PA0730	Lipid transport and metabolism									PA0630	Unclassified				PA4712	Unclassified				PA0424	Transcription				PA4116	Inorganic ion transport and metabolism				PA0622	General function prediction only									PA0692	Intracellular trafficking, secretion, and vesicular transport				PA3985	Function unknown
	PA0732	Function unknown									PA0658	General function prediction only				PA4745	Transcription				PA0425	Cell wall-membrane-envelope biogenesis				PA4145	Transcription				PA0623	General function prediction only									PA0698	Unclassified				PA4039	Cell motility
	PA0743	Lipid transport and metabolism									PA0671	Function unknown				PA4764	Inorganic ion transport and metabolism				PA0426	Defense mechanisms				PA4204	Carbohydrate transport and metabolism				PA0631	Unclassified									PA0710	Amino acid transport and metabolism			y	PA4123	Energy production and conversion
	PA0745	Lipid transport and metabolism									PA0673	Unclassified				PA4790	Coenzyme transport and metabolism				PA0427	Cell wall-membrane-envelope biogenesis				PA4314	Nucleotide transport and metabolism				PA0633	Unclassified									PA0711	General function prediction only				PA4137	Unclassified
	PA0751	General function prediction only									PA0690	Function unknown				PA4833	General function prediction only				PA0428	Replication, recombination and repair				PA4317	Unclassified				PA0636	Function unknown									PA0715	Replication, recombination and repair				PA4334	Inorganic ion transport and metabolism
	PA0762	Transcription									PA0696	Unclassified				PA4839	Amino acid transport and metabolism				PA0429	Unclassified				PA4321	Unclassified				PA0638	Function unknown									PA0728	Replication, recombination and repair				PA4539	General function prediction only
	PA0764	Signal transduction mechanisms									PA0736	Unclassified				PA4877	Unclassified				PA0431	Signal transduction mechanisms				PA4454	Secondary metabolites biosynthesis, transport and catabolism				PA0640	Function unknown									PA0729	General function prediction only				PA4573	Unclassified
	PA0812	Function unknown									PA0759	General function prediction only				PA4943	General function prediction only				PA0432	Coenzyme transport and metabolism				PA4468	Inorganic ion transport and metabolism				PA0645	Unclassified									PA0733	Translation, ribosomal structure and biogenesis				PA4624	Intracellular trafficking, secretion, and vesicular transport
	PA0819	Unclassified									PA0781	Inorganic ion transport and metabolism				PA5139	Amino acid transport and metabolism				PA0455	Replication, recombination and repair				PA4481	Cell cycle control, cell division, chromosome partitioning				PA0652	Signal transduction mechanisms									PA0738	Function unknown				PA4635	Function unknown
	PA0825	Function unknown									PA0797	Transcription				PA5164	Cell wall-membrane-envelope biogenesis				PA0467	Posttranslational modification, protein turnover, chaperones				PA4498	Amino acid transport and metabolism				PA0664	Cell wall-membrane-envelope biogenesis									PA0746	Lipid transport and metabolism				PA4707	Inorganic ion transport and metabolism
	PA0852	Function unknown									PA0830	General function prediction only				PA5191	Unclassified				PA0470	Inorganic ion transport and metabolism				PA4596	Unclassified				PA0667	Cell wall-membrane-envelope biogenesis									PA0811	Carbohydrate transport and metabolism				PA4881	Unclassified
	PA0854	Energy production and conversion									PA0832	General function prediction only				PA5198	Defense mechanisms				PA0529	Function unknown				PA4711	Inorganic ion transport and metabolism				PA0680	Unclassified									PA0813	Amino acid transport and metabolism				PA5038	Amino acid transport and metabolism
	PA0865	Amino acid transport and metabolism									PA0847	Signal transduction mechanisms				PA5371	Lipid transport and metabolism				PA0548	Carbohydrate transport and metabolism				PA4743	Translation, ribosomal structure and biogenesis				PA0683	Unclassified									PA0815	Transcription				PA5116	Transcription
	PA0878	Function unknown									PA0859	Posttranslational modification, protein turnover, chaperones				PA5394	Lipid transport and metabolism				PA0555	Carbohydrate transport and metabolism				PA4964	Replication, recombination and repair				PA0699	Posttranslational modification, protein turnover, chaperones									PA0820	Defense mechanisms				PA5188	Lipid transport and metabolism
	PA0888	Amino acid transport and metabolism									PA0860	Defense mechanisms				PA5500	Inorganic ion transport and metabolism				PA0563	Function unknown				PA4965	General function prediction only				PA0704	Translation, ribosomal structure and biogenesis									PA0821	Unclassified				PA5216	Inorganic ion transport and metabolism
	PA0889	Amino acid transport and metabolism									PA0882	Energy production and conversion				PA5509	Amino acid transport and metabolism				PA0576	Transcription				PA4984	Transcription				PA0706	General function prediction only									PA0822	Unclassified				PA5392	Translation, ribosomal structure and biogenesis
	PA0910	Unclassified									PA0890	Amino acid transport and metabolism				PA5560	Energy production and conversion				PA0578	Function unknown				PA5009	General function prediction only				PA0708	Transcription									PA0828	Transcription				PA5457	Coenzyme transport and metabolism
	PA0911	Unclassified									PA0893	Transcription				PA5565	Cell cycle control, cell division, chromosome partitioning				PA0591	Inorganic ion transport and metabolism				PA5045	Cell wall-membrane-envelope biogenesis				PA0713	Unclassified									PA0834	Lipid transport and metabolism				PA5470	Translation, ribosomal structure and biogenesis
	PA0920	Function unknown									PA0897	Amino acid transport and metabolism				PA5568	Intracellular trafficking, secretion, and vesicular transport				PA0593	Coenzyme transport and metabolism				PA5113	Unclassified				PA0718	Unclassified									PA0843	Unclassified
	PA0958	Unclassified									PA0914	Unclassified									PA0597	Cell wall-membrane-envelope biogenesis				PA5201	Transcription				PA0723	Unclassified									PA0848	Posttranslational modification, protein turnover, chaperones
	PA0959	Nucleotide transport and metabolism									PA0915	Function unknown									PA0649	Amino acid transport and metabolism				PA5287	Inorganic ion transport and metabolism				PA0734	Unclassified									PA0874	Unclassified
	PA0995	Replication, recombination and repair									PA0916	Translation, ribosomal structure and biogenesis									PA0650	Amino acid transport and metabolism				PA5316	Translation, ribosomal structure and biogenesis				PA0740	Secondary metabolites biosynthesis, transport and catabolism									PA0879	Lipid transport and metabolism
	PA1041	Cell wall-membrane-envelope biogenesis									PA0955	Unclassified									PA0653	Posttranslational modification, protein turnover, chaperones				PA5321	Nucleotide transport and metabolism				PA0741	General function prediction only									PA0884	Carbohydrate transport and metabolism
	PA1071	Amino acid transport and metabolism									PA0967	Replication, recombination and repair									PA0654	Amino acid transport and metabolism				PA5504	Inorganic ion transport and metabolism				PA0755	Unclassified									PA0931	Inorganic ion transport and metabolism
	PA1094	Cell motility									PA0968	General function prediction only									PA0655	Coenzyme transport and metabolism				PA5505	Inorganic ion transport and metabolism				PA0758	Signal transduction mechanisms									PA0966	Replication, recombination and repair
	PA1095	Cell motility									PA1011	Cell wall-membrane-envelope biogenesis									PA0662	Amino acid transport and metabolism				PA5511	Signal transduction mechanisms				PA0761	Coenzyme transport and metabolism									PA0977	Unclassified
	PA1107	Signal transduction mechanisms									PA1016	Lipid transport and metabolism									PA0705	Cell wall-membrane-envelope biogenesis				PA5564	Cell wall-membrane-envelope biogenesis				PA0763	Signal transduction mechanisms									PA0980	Unclassified
	PA1112	Carbohydrate transport and metabolism									PA1018	Lipid transport and metabolism									PA0717	Unclassified									PA0765	Signal transduction mechanisms									PA0981	Unclassified
	PA1119	Cell wall-membrane-envelope biogenesis									PA1027	Energy production and conversion									PA0768	Intracellular trafficking, secretion, and vesicular transport									PA0766	Posttranslational modification, protein turnover, chaperones									PA0983	Replication, recombination and repair
	PA1123	Unclassified									PA1032	General function prediction only									PA0773	Coenzyme transport and metabolism									PA0769	Unclassified									PA0984	Unclassified
	PA1130	General function prediction only									PA1058	Inorganic ion transport and metabolism									PA0796	Carbohydrate transport and metabolism									PA0784	Transcription									PA0986	Replication, recombination and repair
	PA1146	Energy production and conversion									PA1090	Cell wall-membrane-envelope biogenesis									PA0810	General function prediction only									PA0785	Lipid transport and metabolism									PA0989	Unclassified
	PA1173	Energy production and conversion									PA1110	Translation, ribosomal structure and biogenesis									PA0818	Unclassified									PA0787	General function prediction only									PA0993	Cell motility
	PA1174	Energy production and conversion									PA1113	Defense mechanisms									PA0827	Unclassified									PA0804	General function prediction only									PA1012	General function prediction only
	PA1175	Inorganic ion transport and metabolism									PA1122	Unclassified									PA0862	Coenzyme transport and metabolism									PA0833	Cell wall-membrane-envelope biogenesis									PA1017	Energy production and conversion
	PA1176	Energy production and conversion									PA1132	Unclassified									PA0876	Transcription									PA0838	Posttranslational modification, protein turnover, chaperones									PA1019	Carbohydrate transport and metabolism
	PA1177	Energy production and conversion									PA1161	Coenzyme transport and metabolism									PA0883	Carbohydrate transport and metabolism									PA0850	Unclassified									PA1028	Amino acid transport and metabolism
	PA1188	Energy production and conversion									PA1207	Inorganic ion transport and metabolism									PA0892	Amino acid transport and metabolism									PA0851	Amino acid transport and metabolism									PA1037	Function unknown
	PA1189	Function unknown									PA1210	General function prediction only									PA0895	Amino acid transport and metabolism									PA0853	General function prediction only									PA1038	Unclassified
	PA1190	Unclassified									PA1227	General function prediction only									PA0896	Amino acid transport and metabolism									PA0856	Function unknown									PA1043	Unclassified
	PA1194	Amino acid transport and metabolism									PA1229	Function unknown									PA0898	Energy production and conversion									PA0857	Signal transduction mechanisms									PA1054	Energy production and conversion
	PA1198	Cell wall-membrane-envelope biogenesis									PA1256	Amino acid transport and metabolism									PA0903	Translation, ribosomal structure and biogenesis									PA0858	General function prediction only									PA1062	Transcription
	PA1202	Secondary metabolites biosynthesis, transport and catabolism									PA1261	Transcription									PA0937	Function unknown									PA0861	Signal transduction mechanisms									PA1067	Transcription
	PA1216	General function prediction only									PA1271	Coenzyme transport and metabolism									PA0943	Unclassified									PA0899	Amino acid transport and metabolism									PA1072	Amino acid transport and metabolism
	PA1245	Unclassified									PA1272	Coenzyme transport and metabolism									PA0944	Nucleotide transport and metabolism									PA0912	Unclassified									PA1073	Amino acid transport and metabolism
	PA1247	Cell wall-membrane-envelope biogenesis									PA1279	Coenzyme transport and metabolism									PA0946	Function unknown									PA0913	Inorganic ion transport and metabolism									PA1108	Carbohydrate transport and metabolism
	PA1249	Secondary metabolites biosynthesis, transport and catabolism									PA1280	Carbohydrate transport and metabolism									PA0956	Translation, ribosomal structure and biogenesis									PA0919	Intracellular trafficking, secretion, and vesicular transport									PA1111	Unclassified
	PA1258	Amino acid transport and metabolism									PA1304	Amino acid transport and metabolism									PA0963	Translation, ribosomal structure and biogenesis									PA0926	Unclassified									PA1129	Amino acid transport and metabolism
	PA1289	Unclassified									PA1305	Unclassified									PA0964	Function unknown									PA0933	Translation, ribosomal structure and biogenesis									PA1137	Energy production and conversion
	PA1302	Inorganic ion transport and metabolism									PA1328	Transcription									PA0965	Replication, recombination and repair									PA0952	Unclassified									PA1140	General function prediction only
	PA1311	General function prediction only									PA1343	Unclassified									PA0969	Intracellular trafficking, secretion, and vesicular transport									PA0953	Posttranslational modification, protein turnover, chaperones									PA1143	Amino acid transport and metabolism
	PA1323	Function unknown									PA1346	Amino acid transport and metabolism									PA0970	Intracellular trafficking, secretion, and vesicular transport									PA0954	Energy production and conversion									PA1149	Function unknown
	PA1324	Unclassified									PA1415	General function prediction only									PA0990	Nucleotide transport and metabolism									PA0971	Cell wall-membrane-envelope biogenesis									PA1150	Unclassified
	PA1337	Amino acid transport and metabolism									PA1467	Transcription									PA1004	Coenzyme transport and metabolism									PA0975	Posttranslational modification, protein turnover, chaperones									PA1168	Unclassified
	PA1338	Amino acid transport and metabolism									PA1485	Amino acid transport and metabolism									PA1008	Posttranslational modification, protein turnover, chaperones									PA0997	Lipid transport and metabolism									PA1213	Unclassified
	PA1342	Amino acid transport and metabolism									PA1497	Amino acid transport and metabolism									PA1053	Cell wall-membrane-envelope biogenesis									PA0999	Lipid transport and metabolism									PA1224	General function prediction only
	PA1344	Lipid transport and metabolism									PA1519	General function prediction only									PA1057	Inorganic ion transport and metabolism									PA1001	Amino acid transport and metabolism									PA1230	Unclassified
	PA1355	Coenzyme transport and metabolism									PA1526	Transcription									PA1097	Signal transduction mechanisms									PA1003	Transcription									PA1237	Defense mechanisms
	PA1359	Transcription									PA1527	Cell cycle control, cell division, chromosome partitioning									PA1102	Cell motility									PA1005	General function prediction only									PA1240	Lipid transport and metabolism
	PA1404	Unclassified									PA1539	Transcription									PA1109	Carbohydrate transport and metabolism									PA1022	Lipid transport and metabolism									PA1259	Function unknown
	PA1422	Transcription									PA1560	Unclassified									PA1142	Transcription									PA1039	Function unknown									PA1260	Amino acid transport and metabolism
	PA1433	Signal transduction mechanisms									PA1564	Posttranslational modification, protein turnover, chaperones									PA1156	Nucleotide transport and metabolism									PA1051	Carbohydrate transport and metabolism									PA1262	Carbohydrate transport and metabolism
	PA1446	Cell motility									PA1570	Transcription									PA1164	Coenzyme transport and metabolism									PA1052	Carbohydrate transport and metabolism									PA1265	Carbohydrate transport and metabolism
	PA1460	Cell motility									PA1611	Signal transduction mechanisms									PA1171	Cell wall-membrane-envelope biogenesis									PA1056	Energy production and conversion									PA1275	Coenzyme transport and metabolism
	PA1461	Cell motility									PA1623	Posttranslational modification, protein turnover, chaperones									PA1179	Signal transduction mechanisms									PA1059	Inorganic ion transport and metabolism									PA1287	Posttranslational modification, protein turnover, chaperones
	PA1469	Function unknown									PA1624	Unclassified									PA1228	Unclassified									PA1061	Amino acid transport and metabolism									PA1298	Function unknown
	PA1470	Lipid transport and metabolism									PA1631	Lipid transport and metabolism									PA1242	Posttranslational modification, protein turnover, chaperones									PA1063	Unclassified									PA1299	Function unknown
	PA1471	Unclassified									PA1636	Signal transduction mechanisms									PA1288	Lipid transport and metabolism									PA1074	Amino acid transport and metabolism									PA1310	Amino acid transport and metabolism
	PA1477	Posttranslational modification, protein turnover, chaperones									PA1686	Replication, recombination and repair									PA1290	Transcription									PA1079	Cell motility									PA1316	Carbohydrate transport and metabolism
	PA1522	Posttranslational modification, protein turnover, chaperones									PA1729	Nucleotide transport and metabolism									PA1306	Nucleotide transport and metabolism									PA1089	Amino acid transport and metabolism									PA1321	Posttranslational modification, protein turnover, chaperones
	PA1542	General function prediction only									PA1766	Coenzyme transport and metabolism									PA1440	General function prediction only									PA1092	Cell motility									PA1330	General function prediction only
	PA1545	Unclassified									PA1767	Unclassified									PA1441	Cell motility									PA1098	Signal transduction mechanisms									PA1333	Unclassified
	PA1550	Function unknown									PA1782	General function prediction only									PA1455	Transcription									PA1103	Cell motility									PA1350	Function unknown
	PA1551	Energy production and conversion									PA1792	Function unknown									PA1464	Cell motility									PA1106	Unclassified									PA1352	Carbohydrate transport and metabolism
	PA1556	Energy production and conversion									PA1793	Posttranslational modification, protein turnover, chaperones									PA1472	Translation, ribosomal structure and biogenesis									PA1120	Signal transduction mechanisms									PA1364	Inorganic ion transport and metabolism
	PA1562	Energy production and conversion									PA1845	Unclassified									PA1480	Posttranslational modification, protein turnover, chaperones									PA1121	Unclassified									PA1369	Unclassified
	PA1638	Amino acid transport and metabolism									PA1876	Defense mechanisms									PA1517	Carbohydrate transport and metabolism									PA1145	Transcription									PA1370	Unclassified
	PA1656	Function unknown									PA1882	Inorganic ion transport and metabolism									PA1520	Transcription									PA1167	Unclassified									PA1377	Translation, ribosomal structure and biogenesis
	PA1657	Function unknown									PA1897	Lipid transport and metabolism									PA1529	Replication, recombination and repair									PA1183	Energy production and conversion									PA1382	Cell motility
	PA1658	Function unknown									PA1915	Signal transduction mechanisms									PA1532	Replication, recombination and repair									PA1191	Posttranslational modification, protein turnover, chaperones									PA1386	Carbohydrate transport and metabolism
	PA1659	Function unknown									PA1921	Secondary metabolites biosynthesis, transport and catabolism									PA1554	Posttranslational modification, protein turnover, chaperones									PA1199	Cell wall-membrane-envelope biogenesis									PA1388	Cell wall-membrane-envelope biogenesis
	PA1661	Function unknown									PA1952	Unclassified									PA1561	Cell motility									PA1203	Posttranslational modification, protein turnover, chaperones									PA1389	Cell wall-membrane-envelope biogenesis
	PA1662	Posttranslational modification, protein turnover, chaperones									PA1961	Transcription									PA1568	Translation, ribosomal structure and biogenesis									PA1222	Cell wall-membrane-envelope biogenesis									PA1393	Inorganic ion transport and metabolism
	PA1664	Unclassified									PA1966	Amino acid transport and metabolism									PA1580	Energy production and conversion									PA1232	Function unknown									PA1400	Lipid transport and metabolism
	PA1665	Signal transduction mechanisms									PA1980	Signal transduction mechanisms									PA1583	Energy production and conversion									PA1236	Carbohydrate transport and metabolism									PA1412	Carbohydrate transport and metabolism
	PA1666	Function unknown									PA1983	Energy production and conversion									PA1587	Energy production and conversion									PA1243	Signal transduction mechanisms									PA1413	Transcription
	PA1667	Function unknown									PA1991	Energy production and conversion									PA1588	Energy production and conversion									PA1244	Unclassified									PA1417	Amino acid transport and metabolism
	PA1668	Function unknown									PA2018	Defense mechanisms									PA1589	Energy production and conversion									PA1269	Transcription									PA1432	Signal transduction mechanisms
	PA1669	Function unknown									PA2019	Cell wall-membrane-envelope biogenesis									PA1596	Posttranslational modification, protein turnover, chaperones									PA1294	Translation, ribosomal structure and biogenesis									PA1438	Signal transduction mechanisms
	PA1683	Carbohydrate transport and metabolism									PA2020	Transcription									PA1601	Energy production and conversion									PA1303	Intracellular trafficking, secretion, and vesicular transport									PA1447	Cell motility
	PA1710	Unclassified									PA2022	Cell wall-membrane-envelope biogenesis									PA1607	Transcription									PA1308	Unclassified									PA1475	Posttranslational modification, protein turnover, chaperones
	PA1711	Unclassified									PA2082	Transcription									PA1614	Energy production and conversion									PA1309	Transcription									PA1500	Lipid transport and metabolism
	PA1727	Signal transduction mechanisms									PA2086	General function prediction only									PA1629	Lipid transport and metabolism									PA1312	Transcription									PA1501	Carbohydrate transport and metabolism
	PA1746	Unclassified									PA2088	Secondary metabolites biosynthesis, transport and catabolism									PA1644	General function prediction only									PA1326	Amino acid transport and metabolism									PA1513	Function unknown
	PA1769	Function unknown									PA2110	Amino acid transport and metabolism									PA1675	Function unknown									PA1327	Posttranslational modification, protein turnover, chaperones									PA1518	General function prediction only
	PA1772	Coenzyme transport and metabolism									PA2113	Unclassified									PA1677	Secondary metabolites biosynthesis, transport and catabolism									PA1336	Signal transduction mechanisms									PA1535	Lipid transport and metabolism
	PA1775	Cell wall-membrane-envelope biogenesis									PA2156	General function prediction only									PA1741	Posttranslational modification, protein turnover, chaperones									PA1339	Amino acid transport and metabolism									PA1540	Inorganic ion transport and metabolism
	PA1776	Transcription									PA2188	Amino acid transport and metabolism									PA1764	Lipid transport and metabolism									PA1341	Amino acid transport and metabolism									PA1563	General function prediction only
	PA1812	Cell wall-membrane-envelope biogenesis									PA2243	Energy production and conversion									PA1770	Carbohydrate transport and metabolism									PA1360	General function prediction only									PA1579	Unclassified
	PA1814	Unclassified									PA2252	Amino acid transport and metabolism									PA1773	Inorganic ion transport and metabolism									PA1362	Unclassified									PA1595	Unclassified
	PA1819	Amino acid transport and metabolism									PA2277	Transcription									PA1779	Energy production and conversion									PA1378	Unclassified									PA1598	Coenzyme transport and metabolism
	PA1822	Unclassified									PA2279	Signal transduction mechanisms									PA1787	Energy production and conversion									PA1387	Unclassified									PA1599	Function unknown
	PA1827	Lipid transport and metabolism									PA2280	General function prediction only									PA1794	Translation, ribosomal structure and biogenesis									PA1401	General function prediction only									PA1603	Transcription
	PA1830	Lipid transport and metabolism									PA2322	Carbohydrate transport and metabolism									PA1795	Translation, ribosomal structure and biogenesis									PA1416	Energy production and conversion									PA1617	Lipid transport and metabolism
	PA1850	Transcription									PA2344	Carbohydrate transport and metabolism									PA1800	Posttranslational modification, protein turnover, chaperones									PA1430	Transcription									PA1622	General function prediction only
	PA1851	Signal transduction mechanisms									PA2374	Function unknown									PA1805	Posttranslational modification, protein turnover, chaperones									PA1445	Cell motility									PA1635	Inorganic ion transport and metabolism
	PA1852	Unclassified									PA2394	Amino acid transport and metabolism									PA1820	Inorganic ion transport and metabolism									PA1449	Cell motility									PA1641	Unclassified
	PA1856	Posttranslational modification, protein turnover, chaperones									PA2406	Unclassified									PA1837	Function unknown									PA1457	Cell motility									PA1650	General function prediction only
	PA1869	Lipid transport and metabolism									PA2407	Inorganic ion transport and metabolism									PA1864	Transcription									PA1458	Cell motility									PA1655	Posttranslational modification, protein turnover, chaperones
	PA1871	Cell wall-membrane-envelope biogenesis									PA2411	Secondary metabolites biosynthesis, transport and catabolism									PA1884	Transcription									PA1462	Cell cycle control, cell division, chromosome partitioning									PA1671	General function prediction only
	PA1874	Cell wall-membrane-envelope biogenesis									PA2415	Unclassified									PA1926	Function unknown									PA1473	Function unknown									PA1690	Intracellular trafficking, secretion, and vesicular transport
	PA1901	Amino acid transport and metabolism									PA2432	Transcription									PA1941	Unclassified									PA1474	Unclassified									PA1703	Intracellular trafficking, secretion, and vesicular transport
	PA1902	Secondary metabolites biosynthesis, transport and catabolism									PA2437	Posttranslational modification, protein turnover, chaperones									PA2044	Amino acid transport and metabolism									PA1478	Intracellular trafficking, secretion, and vesicular transport									PA1720	Unclassified
	PA1903	Amino acid transport and metabolism									PA2447	Transcription									PA2080	Amino acid transport and metabolism									PA1479	Posttranslational modification, protein turnover, chaperones									PA1723	Intracellular trafficking, secretion, and vesicular transport
	PA1904	General function prediction only									PA2455	General function prediction only									PA2202	Amino acid transport and metabolism									PA1481	Posttranslational modification, protein turnover, chaperones									PA1737	Lipid transport and metabolism
	PA1905	Coenzyme transport and metabolism									PA2470	Secondary metabolites biosynthesis, transport and catabolism									PA2229	Function unknown									PA1482	Posttranslational modification, protein turnover, chaperones									PA1739	Energy production and conversion
	PA1913	Unclassified									PA2473	Posttranslational modification, protein turnover, chaperones									PA2265	Amino acid transport and metabolism									PA1486	Amino acid transport and metabolism									PA1744	Unclassified
	PA1930	Cell motility									PA2480	Signal transduction mechanisms									PA2270	Transcription									PA1490	Transcription									PA1762	General function prediction only
	PA1933	Energy production and conversion									PA2509	Cell wall-membrane-envelope biogenesis									PA2271	General function prediction only									PA1494	Function unknown									PA1765	Unclassified
	PA1936	Unclassified									PA2512	Inorganic ion transport and metabolism									PA2290	Carbohydrate transport and metabolism									PA1543	Nucleotide transport and metabolism									PA1780	Inorganic ion transport and metabolism
	PA1939	Replication, recombination and repair									PA2536	General function prediction only									PA2316	Transcription									PA1544	Signal transduction mechanisms									PA1809	General function prediction only
	PA1950	Carbohydrate transport and metabolism									PA2540	Lipid transport and metabolism									PA2378	Energy production and conversion									PA1555	Energy production and conversion									PA1832	Posttranslational modification, protein turnover, chaperones
	PA1951	Unclassified									PA2559	Unclassified									PA2424	Lipid transport and metabolism									PA1571	Unclassified									PA1835	Secondary metabolites biosynthesis, transport and catabolism
	PA1964	General function prediction only									PA2599	Inorganic ion transport and metabolism									PA2445	Amino acid transport and metabolism									PA1573	Function unknown									PA1836	Transcription
	PA1982	Carbohydrate transport and metabolism									PA2633	Intracellular trafficking, secretion, and vesicular transport									PA2454	General function prediction only									PA1574	Function unknown									PA1854	Signal transduction mechanisms
	PA1985	Unclassified									PA2652	Cell motility									PA2484	Transcription									PA1576	Lipid transport and metabolism									PA1877	Cell wall-membrane-envelope biogenesis
	PA2002	Lipid transport and metabolism									PA2661	Unclassified									PA2492	Transcription									PA1578	Unclassified									PA1883	Energy production and conversion
	PA2003	Lipid transport and metabolism									PA2671	Intracellular trafficking, secretion, and vesicular transport									PA2529	General function prediction only									PA1581	Energy production and conversion									PA1891	Unclassified
	PA2009	Secondary metabolites biosynthesis, transport and catabolism									PA2672	Cell motility									PA2545	Replication, recombination and repair									PA1593	Secondary metabolites biosynthesis, transport and catabolism									PA1894	Unclassified
	PA2031	Unclassified									PA2692	Transcription									PA2561	Cell motility									PA1609	Lipid transport and metabolism									PA1898	Signal transduction mechanisms
	PA2032	Transcription									PA2694	Posttranslational modification, protein turnover, chaperones									PA2582	Signal transduction mechanisms									PA1613	Coenzyme transport and metabolism									PA1907	General function prediction only
	PA2043	Translation, ribosomal structure and biogenesis									PA2698	Secondary metabolites biosynthesis, transport and catabolism									PA2612	Translation, ribosomal structure and biogenesis									PA1627	Transcription									PA1911	Inorganic ion transport and metabolism
	PA2046	Unclassified									PA2758	Transcription									PA2615	Cell cycle control, cell division, chromosome partitioning									PA1630	Transcription									PA1916	Amino acid transport and metabolism
	PA2067	General function prediction only									PA2770	General function prediction only									PA2624	Energy production and conversion									PA1633	Inorganic ion transport and metabolism									PA1918	Amino acid transport and metabolism
	PA2068	Unclassified									PA2774	Unclassified									PA2626	Translation, ribosomal structure and biogenesis									PA1643	General function prediction only									PA1919	Posttranslational modification, protein turnover, chaperones
	PA2069	Posttranslational modification, protein turnover, chaperones									PA2809	Signal transduction mechanisms									PA2627	General function prediction only									PA1651	Secondary metabolites biosynthesis, transport and catabolism									PA1920	Transcription
	PA2076	Transcription									PA2811	Defense mechanisms									PA2628	Carbohydrate transport and metabolism									PA1663	Transcription									PA1923	Coenzyme transport and metabolism
	PA2091	Carbohydrate transport and metabolism									PA2812	Defense mechanisms									PA2631	General function prediction only									PA1676	Unclassified									PA1924	Intracellular trafficking, secretion, and vesicular transport
	PA2103	Coenzyme transport and metabolism									PA2823	General function prediction only									PA2632	Unclassified									PA1687	Amino acid transport and metabolism									PA1935	Unclassified
	PA2115	Transcription									PA2829	Unclassified									PA2641	Energy production and conversion									PA1688	Carbohydrate transport and metabolism									PA1945	Signal transduction mechanisms
	PA2122	Unclassified									PA2854	Function unknown									PA2642	Energy production and conversion									PA1691	Intracellular trafficking, secretion, and vesicular transport									PA1987	Coenzyme transport and metabolism
	PA2129	Cell motility									PA2856	Amino acid transport and metabolism									PA2643	Energy production and conversion									PA1693	Intracellular trafficking, secretion, and vesicular transport									PA1992	Signal transduction mechanisms
	PA2136	Unclassified									PA2866	Replication, recombination and repair									PA2684	Cell wall-membrane-envelope biogenesis									PA1696	Unclassified									PA2010	Transcription
	PA2155	Lipid transport and metabolism									PA2870	Signal transduction mechanisms									PA2707	General function prediction only									PA1702	Unclassified									PA2021	Unclassified
	PA2167	Unclassified									PA2872	Function unknown									PA2709	Amino acid transport and metabolism									PA1707	General function prediction only									PA2033	Inorganic ion transport and metabolism
	PA2169	Unclassified									PA2888	Lipid transport and metabolism									PA2724	Unclassified									PA1709	Unclassified									PA2034	Secondary metabolites biosynthesis, transport and catabolism
	PA2171	Unclassified									PA2894	Unclassified									PA2727	Unclassified									PA1717	Unclassified									PA2041	Amino acid transport and metabolism
	PA2174	Unclassified									PA2908	Coenzyme transport and metabolism									PA2729	Unclassified									PA1728	Unclassified									PA2053	Inorganic ion transport and metabolism
	PA2179	Translation, ribosomal structure and biogenesis									PA2942	Coenzyme transport and metabolism									PA2732	Defense mechanisms									PA1730	Function unknown									PA2072	Signal transduction mechanisms
	PA2181	Function unknown									PA2943	Amino acid transport and metabolism									PA2733	General function prediction only									PA1757	Amino acid transport and metabolism									PA2074	General function prediction only
	PA2193	General function prediction only									PA2945	General function prediction only									PA2737	Transcription									PA1768	Posttranslational modification, protein turnover, chaperones									PA2085	Secondary metabolites biosynthesis, transport and catabolism
	PA2196	Transcription									PA2964	Amino acid transport and metabolism									PA2739	Translation, ribosomal structure and biogenesis									PA1777	Cell wall-membrane-envelope biogenesis									PA2090	Energy production and conversion
	PA2200	Signal transduction mechanisms									PA2965	Lipid transport and metabolism									PA2760	Unclassified									PA1783	Inorganic ion transport and metabolism									PA2098	Lipid transport and metabolism
	PA2216	Function unknown									PA2997	Energy production and conversion									PA2766	Transcription									PA1796	Coenzyme transport and metabolism									PA2131	Cell motility
	PA2217	Energy production and conversion									PA2998	Energy production and conversion									PA2776	Amino acid transport and metabolism									PA1799	Signal transduction mechanisms									PA2145	Unclassified
	PA2222	Unclassified									PA3004	Nucleotide transport and metabolism									PA2825	Transcription									PA1801	Posttranslational modification, protein turnover, chaperones									PA2148	Function unknown
	PA2223	Energy production and conversion									PA3006	Transcription									PA2827	Posttranslational modification, protein turnover, chaperones									PA1802	Posttranslational modification, protein turnover, chaperones									PA2153	Carbohydrate transport and metabolism
	PA2232	Carbohydrate transport and metabolism									PA3007	Transcription									PA2841	Lipid transport and metabolism									PA1807	General function prediction only									PA2203	Amino acid transport and metabolism
	PA2235	Cell cycle control, cell division, chromosome partitioning									PA3017	Signal transduction mechanisms									PA2853	Unclassified									PA1808	General function prediction only									PA2205	Unclassified
	PA2236	Cell wall-membrane-envelope biogenesis									PA3035	Posttranslational modification, protein turnover, chaperones									PA2871	Lipid transport and metabolism									PA1817	General function prediction only									PA2244	Replication, recombination and repair
	PA2237	Carbohydrate transport and metabolism									PA3048	Replication, recombination and repair									PA2875	General function prediction only									PA1818	Amino acid transport and metabolism									PA2255	Secondary metabolites biosynthesis, transport and catabolism
	PA2250	Energy production and conversion									PA3066	Secondary metabolites biosynthesis, transport and catabolism									PA2876	Nucleotide transport and metabolism									PA1829	General function prediction only									PA2263	Energy production and conversion
	PA2251	Unclassified									PA3082	Unclassified									PA2906	Inorganic ion transport and metabolism									PA1834	Unclassified									PA2267	Transcription
	PA2275	General function prediction only									PA3090	Unclassified									PA2950	Function unknown									PA1841	Function unknown									PA2273	Transcription
	PA2300	Carbohydrate transport and metabolism									PA3110	Function unknown									PA2951	Energy production and conversion									PA1848	Unclassified									PA2282	Unclassified
	PA2302	Secondary metabolites biosynthesis, transport and catabolism									PA3113	Amino acid transport and metabolism									PA2968	Lipid transport and metabolism									PA1857	Function unknown									PA2293	Energy production and conversion
	PA2311	Unclassified									PA3124	Transcription									PA2991	Energy production and conversion									PA1879	Transcription									PA2297	Energy production and conversion
	PA2324	Lipid transport and metabolism									PA3127	Amino acid transport and metabolism									PA2995	Energy production and conversion									PA1881	Energy production and conversion									PA2309	Inorganic ion transport and metabolism
	PA2328	Inorganic ion transport and metabolism									PA3132	General function prediction only									PA2996	Energy production and conversion									PA1886	Replication, recombination and repair									PA2310	Secondary metabolites biosynthesis, transport and catabolism
	PA2336	Unclassified									PA3164	Unclassified									PA3001	Carbohydrate transport and metabolism									PA1889	Unclassified									PA2335	Inorganic ion transport and metabolism
	PA2361	Function unknown									PA3170	Nucleotide transport and metabolism									PA3011	Replication, recombination and repair									PA1910	Inorganic ion transport and metabolism									PA2343	Carbohydrate transport and metabolism
	PA2366	Function unknown									PA3179	Translation, ribosomal structure and biogenesis									PA3030	Coenzyme transport and metabolism									PA1912	Transcription									PA2355	Lipid transport and metabolism
	PA2372	Unclassified									PA3181	Carbohydrate transport and metabolism									PA3047	Cell wall-membrane-envelope biogenesis									PA1929	Unclassified									PA2360	Function unknown
	PA2373	Function unknown									PA3183	Carbohydrate transport and metabolism									PA3053	Lipid transport and metabolism									PA1943	General function prediction only									PA2384	Inorganic ion transport and metabolism
	PA2376	Signal transduction mechanisms									PA3184	Transcription									PA3064	Function unknown									PA1949	Transcription									PA2385	General function prediction only
	PA2381	Unclassified									PA3186	Cell wall-membrane-envelope biogenesis									PA3075	Unclassified									PA1962	Lipid transport and metabolism									PA2386	Secondary metabolites biosynthesis, transport and catabolism
	PA2410	Inorganic ion transport and metabolism									PA3190	Carbohydrate transport and metabolism									PA3084	Unclassified									PA1965	Unclassified									PA2387	Transcription
	PA2426	Transcription									PA3210	Inorganic ion transport and metabolism									PA3088	Carbohydrate transport and metabolism									PA1973	Posttranslational modification, protein turnover, chaperones									PA2393	Amino acid transport and metabolism
	PA2430	Defense mechanisms									PA3242	Cell wall-membrane-envelope biogenesis									PA3106	Lipid transport and metabolism									PA1986	General function prediction only									PA2412	Function unknown
	PA2433	Unclassified									PA3247	Amino acid transport and metabolism									PA3107	Amino acid transport and metabolism									PA1989	General function prediction only									PA2435	Inorganic ion transport and metabolism
	PA2462	Intracellular trafficking, secretion, and vesicular transport									PA3268	Inorganic ion transport and metabolism									PA3111	Coenzyme transport and metabolism									PA1997	Lipid transport and metabolism									PA2438	Posttranslational modification, protein turnover, chaperones
	PA2467	Inorganic ion transport and metabolism									PA3275	Function unknown									PA3115	Cell motility									PA2001	Lipid transport and metabolism									PA2444	Amino acid transport and metabolism
	PA2477	Posttranslational modification, protein turnover, chaperones									PA3283	Function unknown									PA3134	Translation, ribosomal structure and biogenesis									PA2005	Transcription									PA2487	Unclassified
	PA2479	Signal transduction mechanisms									PA3284	Function unknown									PA3161	Replication, recombination and repair									PA2008	Secondary metabolites biosynthesis, transport and catabolism									PA2489	Transcription
	PA2485	Unclassified									PA3288	Secondary metabolites biosynthesis, transport and catabolism									PA3211	Secondary metabolites biosynthesis, transport and catabolism									PA2011	Amino acid transport and metabolism									PA2514	Coenzyme transport and metabolism
	PA2515	Lipid transport and metabolism									PA3368	General function prediction only									PA3245	Cell cycle control, cell division, chromosome partitioning									PA2015	Lipid transport and metabolism									PA2617	Posttranslational modification, protein turnover, chaperones
	PA2516	Coenzyme transport and metabolism									PA3376	Inorganic ion transport and metabolism									PA3280	Inorganic ion transport and metabolism									PA2016	Transcription									PA2662	Inorganic ion transport and metabolism
	PA2530	General function prediction only									PA3379	Inorganic ion transport and metabolism									PA3297	Replication, recombination and repair									PA2023	Cell wall-membrane-envelope biogenesis									PA2663	Unclassified
	PA2543	Cell wall-membrane-envelope biogenesis									PA3428	Unclassified									PA3299	Lipid transport and metabolism									PA2027	Unclassified									PA2664	Energy production and conversion
	PA2553	Lipid transport and metabolism									PA3466	Replication, recombination and repair									PA3304	Defense mechanisms									PA2029	Function unknown									PA2668	Unclassified
	PA2568	Unclassified									PA3468	Cell wall-membrane-envelope biogenesis									PA3306	Replication, recombination and repair									PA2030	Unclassified									PA2673	Cell motility
	PA2570	Unclassified									PA3485	Unclassified									PA3308	Transcription									PA2035	Amino acid transport and metabolism									PA2675	Cell motility
	PA2572	Transcription									PA3517	Nucleotide transport and metabolism									PA3313	Inorganic ion transport and metabolism									PA2039	Amino acid transport and metabolism									PA2687	Signal transduction mechanisms
	PA2573	Cell motility									PA3531	Inorganic ion transport and metabolism									PA3321	Transcription									PA2045	Function unknown									PA2696	Transcription
	PA2575	General function prediction only									PA3540	Cell wall-membrane-envelope biogenesis									PA3340	Cell motility									PA2048	Function unknown									PA2705	Function unknown
	PA2584	Lipid transport and metabolism									PA3552	Cell wall-membrane-envelope biogenesis									PA3351	Transcription									PA2061	General function prediction only									PA2713	Transcription
	PA2589	Carbohydrate transport and metabolism									PA3553	Cell wall-membrane-envelope biogenesis									PA3352	Unclassified									PA2063	Function unknown									PA2721	Function unknown
	PA2592	Amino acid transport and metabolism									PA3554	Translation, ribosomal structure and biogenesis									PA3419	Function unknown									PA2084	Amino acid transport and metabolism									PA2746	Unclassified
	PA2597	Lipid transport and metabolism									PA3556	Cell wall-membrane-envelope biogenesis									PA3431	Cell wall-membrane-envelope biogenesis									PA2093	Transcription									PA2778	General function prediction only
	PA2607	Inorganic ion transport and metabolism									PA3560	Carbohydrate transport and metabolism									PA3437	Lipid transport and metabolism									PA2097	Inorganic ion transport and metabolism									PA2783	Unclassified
	PA2621	Function unknown									PA3561	Carbohydrate transport and metabolism									PA3446	General function prediction only									PA2099	General function prediction only									PA2803	General function prediction only
	PA2622	Transcription									PA3562	Carbohydrate transport and metabolism									PA3452	General function prediction only									PA2104	Amino acid transport and metabolism									PA2804	General function prediction only
	PA2623	Energy production and conversion									PA3570	Energy production and conversion									PA3453	Function unknown									PA2107	Unclassified									PA2805	Unclassified
	PA2646	Energy production and conversion									PA3578	General function prediction only									PA3465	Carbohydrate transport and metabolism									PA2118	Replication, recombination and repair									PA2810	Signal transduction mechanisms
	PA2659	Function unknown									PA3599	Signal transduction mechanisms									PA3482	General function prediction only									PA2124	Amino acid transport and metabolism									PA2826	Posttranslational modification, protein turnover, chaperones
	PA2682	Secondary metabolites biosynthesis, transport and catabolism									PA3626	Function unknown									PA3512	Inorganic ion transport and metabolism									PA2132	Cell motility									PA2837	Cell wall-membrane-envelope biogenesis
	PA2711	Amino acid transport and metabolism									PA3633	Lipid transport and metabolism									PA3524	Amino acid transport and metabolism									PA2141	General function prediction only									PA2852	Function unknown
	PA2722	Function unknown									PA3635	Carbohydrate transport and metabolism									PA3525	Amino acid transport and metabolism									PA2158	Amino acid transport and metabolism									PA2855	Unclassified
	PA2743	Translation, ribosomal structure and biogenesis									PA3649	Cell wall-membrane-envelope biogenesis									PA3529	Posttranslational modification, protein turnover, chaperones									PA2159	General function prediction only									PA2860	Unclassified
	PA2747	Unclassified									PA3669	Unclassified									PA3537	Amino acid transport and metabolism									PA2163	Carbohydrate transport and metabolism									PA2874	General function prediction only
	PA2757	Function unknown									PA3683	Function unknown									PA3539	Function unknown									PA2164	Carbohydrate transport and metabolism									PA2881	Signal transduction mechanisms
	PA2788	Cell motility									PA3704	Cell motility									PA3572	Unclassified									PA2172	Carbohydrate transport and metabolism									PA2925	Amino acid transport and metabolism
	PA2790	Unclassified									PA3726	Function unknown									PA3587	Transcription									PA2189	Posttranslational modification, protein turnover, chaperones									PA2926	Amino acid transport and metabolism
	PA2797	Signal transduction mechanisms									PA3727	Lipid transport and metabolism									PA3617	Replication, recombination and repair									PA2194	General function prediction only									PA2936	Energy production and conversion
	PA2815	Lipid transport and metabolism									PA3759	Cell wall-membrane-envelope biogenesis									PA3620	Replication, recombination and repair									PA2197	General function prediction only									PA2966	Lipid transport and metabolism
	PA2838	Transcription									PA3771	Signal transduction mechanisms									PA3625	General function prediction only									PA2198	Function unknown									PA2970	Translation, ribosomal structure and biogenesis
	PA2839	Function unknown									PA3776	Transcription									PA3630	Transcription									PA2199	Lipid transport and metabolism									PA2988	Cell wall-membrane-envelope biogenesis
	PA2882	Signal transduction mechanisms									PA3777	Replication, recombination and repair									PA3640	Replication, recombination and repair									PA2201	General function prediction only									PA3005	Carbohydrate transport and metabolism
	PA2883	Unclassified									PA3793	Unclassified									PA3643	Cell wall-membrane-envelope biogenesis									PA2206	Transcription									PA3024	Carbohydrate transport and metabolism
	PA2893	Lipid transport and metabolism									PA3794	Unclassified									PA3647	Cell wall-membrane-envelope biogenesis									PA2211	General function prediction only									PA3032	Inorganic ion transport and metabolism
	PA2896	Transcription									PA3798	Amino acid transport and metabolism									PA3653	Translation, ribosomal structure and biogenesis									PA2231	Cell wall-membrane-envelope biogenesis									PA3044	Signal transduction mechanisms
	PA2918	Lipid transport and metabolism									PA3804	Function unknown									PA3654	Nucleotide transport and metabolism									PA2233	General function prediction only									PA3045	Signal transduction mechanisms
	PA2937	Unclassified									PA3810	Posttranslational modification, protein turnover, chaperones									PA3659	Amino acid transport and metabolism									PA2234	Cell wall-membrane-envelope biogenesis									PA3058	Function unknown
	PA2939	General function prediction only									PA3823	Translation, ribosomal structure and biogenesis									PA3662	Unclassified									PA2238	Cell wall-membrane-envelope biogenesis									PA3059	Cell wall-membrane-envelope biogenesis
	PA2960	Cell motility									PA3830	Function unknown									PA3664	Inorganic ion transport and metabolism									PA2240	Unclassified									PA3070	General function prediction only
	PA2969	Lipid transport and metabolism									PA3874	Energy production and conversion									PA3666	Amino acid transport and metabolism									PA2242	Carbohydrate transport and metabolism									PA3073	General function prediction only
	PA2971	General function prediction only									PA3894	Cell wall-membrane-envelope biogenesis									PA3673	Lipid transport and metabolism									PA2257	Energy production and conversion									PA3092	General function prediction only
	PA3009	Unclassified									PA3897	Carbohydrate transport and metabolism									PA3674	Function unknown									PA2260	Carbohydrate transport and metabolism									PA3136	Defense mechanisms
	PA3014	Lipid transport and metabolism									PA3900	Inorganic ion transport and metabolism									PA3680	Unclassified									PA2262	Carbohydrate transport and metabolism									PA3140	Replication, recombination and repair
	PA3031	Unclassified									PA3903	Translation, ribosomal structure and biogenesis									PA3700	Translation, ribosomal structure and biogenesis									PA2292	Function unknown									PA3141	Cell wall-membrane-envelope biogenesis
	PA3040	Function unknown									PA3907	Unclassified									PA3716	Unclassified									PA2301	Function unknown									PA3153	General function prediction only
	PA3041	Function unknown									PA3949	General function prediction only									PA3719	Unclassified									PA2306	Amino acid transport and metabolism									PA3174	Transcription
	PA3042	Unclassified									PA3950	Replication, recombination and repair									PA3728	General function prediction only									PA2308	Inorganic ion transport and metabolism									PA3175	Amino acid transport and metabolism
	PA3049	Translation, ribosomal structure and biogenesis									PA3951	Function unknown									PA3741	Lipid transport and metabolism									PA2312	Transcription									PA3176	Amino acid transport and metabolism
	PA3069	Unclassified									PA3973	Transcription									PA3742	Translation, ribosomal structure and biogenesis									PA2325	Lipid transport and metabolism									PA3191	Signal transduction mechanisms
	PA3079	General function prediction only									PA3978	General function prediction only									PA3743	Translation, ribosomal structure and biogenesis									PA2331	Function unknown									PA3221	General function prediction only
	PA3085	Function unknown									PA3980	Translation, ribosomal structure and biogenesis									PA3745	Translation, ribosomal structure and biogenesis									PA2337	Transcription									PA3231	Unclassified
	PA3146	Cell wall-membrane-envelope biogenesis									PA4000	Cell cycle control, cell division, chromosome partitioning									PA3747	General function prediction only									PA2342	Carbohydrate transport and metabolism									PA3234	General function prediction only
	PA3147	Cell wall-membrane-envelope biogenesis									PA4001	Cell wall-membrane-envelope biogenesis									PA3748	Inorganic ion transport and metabolism									PA2345	General function prediction only									PA3237	Function unknown
	PA3148	Cell wall-membrane-envelope biogenesis									PA4012	General function prediction only									PA3754	Replication, recombination and repair									PA2349	Inorganic ion transport and metabolism									PA3316	Inorganic ion transport and metabolism
	PA3156	General function prediction only									PA4030	Function unknown									PA3755	Nucleotide transport and metabolism									PA2365	Function unknown									PA3318	Unclassified
	PA3200	General function prediction only									PA4040	Unclassified									PA3763	Nucleotide transport and metabolism									PA2368	Function unknown									PA3345	Signal transduction mechanisms
	PA3216	Function unknown									PA4048	General function prediction only									PA3769	Nucleotide transport and metabolism									PA2392	Unclassified									PA3363	Signal transduction mechanisms
	PA3224	Unclassified									PA4050	Lipid transport and metabolism									PA3770	Nucleotide transport and metabolism									PA2409	Inorganic ion transport and metabolism									PA3365	Posttranslational modification, protein turnover, chaperones
	PA3244	Cell cycle control, cell division, chromosome partitioning									PA4051	Coenzyme transport and metabolism									PA3799	General function prediction only									PA2417	Transcription									PA3378	Inorganic ion transport and metabolism
	PA3250	Inorganic ion transport and metabolism									PA4059	Unclassified									PA3803	Lipid transport and metabolism									PA2421	Energy production and conversion									PA3403	Function unknown
	PA3253	Amino acid transport and metabolism									PA4076	Unclassified									PA3809	Energy production and conversion									PA2423	Transcription									PA3405	Cell wall-membrane-envelope biogenesis
	PA3255	Amino acid transport and metabolism									PA4077	Transcription									PA3812	Function unknown									PA2425	Secondary metabolites biosynthesis, transport and catabolism									PA3409	Inorganic ion transport and metabolism
	PA3260	Transcription									PA4097	Amino acid transport and metabolism									PA3814	Amino acid transport and metabolism									PA2434	Unclassified									PA3421	Unclassified
	PA3292	Unclassified									PA4107	Unclassified									PA3816	Amino acid transport and metabolism									PA2436	Unclassified									PA3422	Unclassified
	PA3293	Unclassified									PA4113	Carbohydrate transport and metabolism									PA3820	Intracellular trafficking, secretion, and vesicular transport									PA2440	Unclassified									PA3426	Lipid transport and metabolism
	PA3294	Function unknown									PA4118	Function unknown									PA3821	Intracellular trafficking, secretion, and vesicular transport									PA2449	Transcription									PA3433	Transcription
	PA3325	General function prediction only									PA4153	Amino acid transport and metabolism									PA3831	Amino acid transport and metabolism									PA2450	Unclassified									PA3443	Inorganic ion transport and metabolism
	PA3326	Posttranslational modification, protein turnover, chaperones									PA4156	Inorganic ion transport and metabolism									PA3834	Translation, ribosomal structure and biogenesis									PA2491	Energy production and conversion									PA3448	Inorganic ion transport and metabolism
	PA3327	Secondary metabolites biosynthesis, transport and catabolism									PA4157	Transcription									PA3870	Coenzyme transport and metabolism									PA2511	Transcription									PA3454	Lipid transport and metabolism
	PA3328	Coenzyme transport and metabolism									PA4167	General function prediction only									PA3871	Posttranslational modification, protein turnover, chaperones									PA2520	Inorganic ion transport and metabolism									PA3496	Unclassified
	PA3329	Secondary metabolites biosynthesis, transport and catabolism									PA4174	Transcription									PA3879	Signal transduction mechanisms									PA2526	Defense mechanisms									PA3507	Lipid transport and metabolism
	PA3330	Lipid transport and metabolism									PA4178	General function prediction only									PA3942	Lipid transport and metabolism									PA2528	Cell wall-membrane-envelope biogenesis									PA3509	General function prediction only
	PA3331	Secondary metabolites biosynthesis, transport and catabolism									PA4181	Function unknown									PA3967	Unclassified									PA2538	Unclassified									PA3523	Cell wall-membrane-envelope biogenesis
	PA3332	General function prediction only									PA4195	Amino acid transport and metabolism									PA3975	Coenzyme transport and metabolism									PA2539	Lipid transport and metabolism									PA3538	Amino acid transport and metabolism
	PA3333	Lipid transport and metabolism									PA4199	Lipid transport and metabolism									PA3976	Coenzyme transport and metabolism									PA2544	General function prediction only									PA3569	Lipid transport and metabolism
	PA3334	Lipid transport and metabolism									PA4203	Transcription									PA3977	Coenzyme transport and metabolism									PA2547	Transcription									PA3586	General function prediction only
	PA3335	Translation, ribosomal structure and biogenesis									PA4206	Cell wall-membrane-envelope biogenesis									PA3981	Signal transduction mechanisms									PA2550	Lipid transport and metabolism									PA3593	Lipid transport and metabolism
	PA3336	Carbohydrate transport and metabolism									PA4207	Defense mechanisms									PA3987	Translation, ribosomal structure and biogenesis									PA2558	Function unknown									PA3601	Translation, ribosomal structure and biogenesis
	PA3347	Signal transduction mechanisms									PA4218	Unclassified									PA3989	Replication, recombination and repair									PA2562	Unclassified									PA3605	Carbohydrate transport and metabolism
	PA3348	Cell motility									PA4221	Inorganic ion transport and metabolism									PA3997	Coenzyme transport and metabolism									PA2564	General function prediction only									PA3623	Cell wall-membrane-envelope biogenesis
	PA3350	Cell motility									PA4223	Defense mechanisms									PA3999	Cell wall-membrane-envelope biogenesis									PA2571	Signal transduction mechanisms									PA3663	General function prediction only
	PA3361	Unclassified									PA4224	Secondary metabolites biosynthesis, transport and catabolism									PA4005	Function unknown									PA2583	Signal transduction mechanisms									PA3696	Function unknown
	PA3362	Unclassified									PA4225	Secondary metabolites biosynthesis, transport and catabolism									PA4007	Amino acid transport and metabolism									PA2586	Signal transduction mechanisms									PA3712	Function unknown
	PA3392	Energy production and conversion									PA4226	Secondary metabolites biosynthesis, transport and catabolism									PA4008	Lipid transport and metabolism									PA2587	Coenzyme transport and metabolism									PA3734	Amino acid transport and metabolism
	PA3393	Inorganic ion transport and metabolism									PA4227	Transcription									PA4031	Energy production and conversion									PA2600	Energy production and conversion									PA3781	Carbohydrate transport and metabolism
	PA3449	Inorganic ion transport and metabolism									PA4228	Secondary metabolites biosynthesis, transport and catabolism									PA4032	Signal transduction mechanisms									PA2604	General function prediction only									PA3835	Unclassified
	PA3451	Unclassified									PA4231	Coenzyme transport and metabolism									PA4043	Coenzyme transport and metabolism									PA2605	Inorganic ion transport and metabolism									PA3836	General function prediction only
	PA3472	Cell wall-membrane-envelope biogenesis									PA4279	Transcription									PA4047	Coenzyme transport and metabolism									PA2606	Inorganic ion transport and metabolism									PA3838	General function prediction only
	PA3478	Carbohydrate transport and metabolism									PA4284	Replication, recombination and repair									PA4052	Transcription									PA2608	Inorganic ion transport and metabolism									PA3850	Unclassified
	PA3479	Lipid transport and metabolism									PA4285	Replication, recombination and repair									PA4054	Coenzyme transport and metabolism									PA2618	Posttranslational modification, protein turnover, chaperones									PA3854	Replication, recombination and repair
	PA3486	Function unknown									PA4287	Carbohydrate transport and metabolism									PA4055	Coenzyme transport and metabolism									PA2619	Translation, ribosomal structure and biogenesis									PA3869	Intracellular trafficking, secretion, and vesicular transport
	PA3487	Lipid transport and metabolism									PA4302	Intracellular trafficking, secretion, and vesicular transport									PA4057	Transcription									PA2629	Nucleotide transport and metabolism									PA3946	Signal transduction mechanisms
	PA3488	Unclassified									PA4318	Function unknown									PA4058	Unclassified									PA2634	Energy production and conversion									PA3953	Secondary metabolites biosynthesis, transport and catabolism
	PA3489	Energy production and conversion									PA4319	Function unknown									PA4060	Unclassified									PA2637	Energy production and conversion									PA3979	Function unknown
	PA3508	Transcription									PA4327	Unclassified									PA4063	Unclassified									PA2638	Energy production and conversion									PA3985	Function unknown
	PA3520	Inorganic ion transport and metabolism									PA4332	Signal transduction mechanisms									PA4067	Cell wall-membrane-envelope biogenesis									PA2639	Energy production and conversion									PA3986	Unclassified
	PA3583	Transcription									PA4337	Unclassified									PA4108	Signal transduction mechanisms									PA2645	Energy production and conversion									PA4009	Secondary metabolites biosynthesis, transport and catabolism
	PA3611	Unclassified									PA4342	Translation, ribosomal structure and biogenesis									PA4115	General function prediction only									PA2647	Energy production and conversion									PA4039	Cell motility
	PA3619	Intracellular trafficking, secretion, and vesicular transport									PA4353	Function unknown									PA4116	Inorganic ion transport and metabolism									PA2648	Energy production and conversion									PA4074	Signal transduction mechanisms
	PA3668	General function prediction only									PA4360	Unclassified									PA4145	Transcription									PA2649	Energy production and conversion									PA4075	Secondary metabolites biosynthesis, transport and catabolism
	PA3677	Cell wall-membrane-envelope biogenesis									PA4365	General function prediction only									PA4163	Translation, ribosomal structure and biogenesis									PA2679	Coenzyme transport and metabolism									PA4088	Coenzyme transport and metabolism
	PA3688	Unclassified									PA4367	Signal transduction mechanisms									PA4185	Transcription									PA2693	Lipid transport and metabolism									PA4091	Secondary metabolites biosynthesis, transport and catabolism
	PA3691	Unclassified									PA4398	Signal transduction mechanisms									PA4204	Carbohydrate transport and metabolism									PA2702	Unclassified									PA4105	Function unknown
	PA3692	Cell wall-membrane-envelope biogenesis									PA4418	Cell wall-membrane-envelope biogenesis									PA4232	Replication, recombination and repair									PA2717	Lipid transport and metabolism									PA4123	Energy production and conversion
	PA3724	Amino acid transport and metabolism									PA4422	General function prediction only									PA4233	Carbohydrate transport and metabolism									PA2723	Unclassified									PA4124	Function unknown
	PA3779	Carbohydrate transport and metabolism									PA4429	Energy production and conversion									PA4234	Replication, recombination and repair									PA2740	Translation, ribosomal structure and biogenesis									PA4137	Unclassified
	PA3780	Carbohydrate transport and metabolism									PA4430	Energy production and conversion									PA4246	Translation, ribosomal structure and biogenesis									PA2745	General function prediction only									PA4149	Function unknown
	PA3796	Function unknown									PA4435	Lipid transport and metabolism									PA4283	Replication, recombination and repair									PA2755	General function prediction only									PA4150	Energy production and conversion
	PA3841	Unclassified									PA4479	Cell wall-membrane-envelope biogenesis									PA4314	Nucleotide transport and metabolism									PA2761	Unclassified									PA4158	Inorganic ion transport and metabolism
	PA3846	Secondary metabolites biosynthesis, transport and catabolism									PA4488	Function unknown									PA4316	Replication, recombination and repair									PA2762	General function prediction only									PA4188	Amino acid transport and metabolism
	PA3861	Replication, recombination and repair									PA4490	Function unknown									PA4317	Unclassified									PA2779	Unclassified									PA4196	Signal transduction mechanisms
	PA3866	Unclassified									PA4501	Unclassified									PA4321	Unclassified									PA2793	Unclassified									PA4201	Cell wall-membrane-envelope biogenesis
	PA3875	Energy production and conversion									PA4511	General function prediction only									PA4322	General function prediction only									PA2795	Translation, ribosomal structure and biogenesis									PA4297	Function unknown
	PA3876	Inorganic ion transport and metabolism									PA4512	Posttranslational modification, protein turnover, chaperones									PA4325	Unclassified									PA2800	Cell wall-membrane-envelope biogenesis									PA4300	Cell motility
	PA3888	Amino acid transport and metabolism									PA4524	Coenzyme transport and metabolism									PA4333	Energy production and conversion									PA2801	General function prediction only									PA4308	General function prediction only
	PA3889	Cell wall-membrane-envelope biogenesis									PA4534	General function prediction only									PA4347	Defense mechanisms									PA2802	Transcription									PA4334	Inorganic ion transport and metabolism
	PA3911	Lipid transport and metabolism									PA4543	Function unknown									PA4372	General function prediction only									PA2822	Signal transduction mechanisms									PA4335	General function prediction only
	PA3912	Posttranslational modification, protein turnover, chaperones									PA4548	Amino acid transport and metabolism									PA4373	Function unknown									PA2824	Signal transduction mechanisms									PA4338	Lipid transport and metabolism
	PA3914	Coenzyme transport and metabolism									PA4561	Coenzyme transport and metabolism									PA4374	Cell wall-membrane-envelope biogenesis									PA2840	Replication, recombination and repair									PA4357	Unclassified
	PA3915	Coenzyme transport and metabolism									PA4582	Posttranslational modification, protein turnover, chaperones									PA4395	Function unknown									PA2848	Transcription									PA4376	Coenzyme transport and metabolism
	PA3916	Coenzyme transport and metabolism									PA4598	Defense mechanisms									PA4403	Intracellular trafficking, secretion, and vesicular transport									PA2865	Cell wall-membrane-envelope biogenesis									PA4378	Signal transduction mechanisms
	PA3917	Coenzyme transport and metabolism									PA4601	Signal transduction mechanisms									PA4420	Cell wall-membrane-envelope biogenesis									PA2873	Amino acid transport and metabolism									PA4382	General function prediction only
	PA3918	Coenzyme transport and metabolism									PA4615	Coenzyme transport and metabolism									PA4424	Replication, recombination and repair									PA2899	Signal transduction mechanisms									PA4396	Signal transduction mechanisms
	PA3924	Lipid transport and metabolism									PA4621	Energy production and conversion									PA4433	Translation, ribosomal structure and biogenesis									PA2900	Cell wall-membrane-envelope biogenesis									PA4437	Unclassified
	PA3929	Energy production and conversion									PA4626	Energy production and conversion									PA4453	Secondary metabolites biosynthesis, transport and catabolism									PA2903	Coenzyme transport and metabolism									PA4463	Translation, ribosomal structure and biogenesis
	PA3930	Energy production and conversion									PA4631	Cell wall-membrane-envelope biogenesis									PA4454	Secondary metabolites biosynthesis, transport and catabolism									PA2910	Function unknown									PA4469	Unclassified
	PA3974	Signal transduction mechanisms									PA4640	General function prediction only									PA4458	General function prediction only									PA2923	Amino acid transport and metabolism									PA4485	Cell cycle control, cell division, chromosome partitioning
	PA4015	Lipid transport and metabolism									PA4655	Coenzyme transport and metabolism									PA4468	Inorganic ion transport and metabolism									PA2927	Lipid transport and metabolism									PA4503	Amino acid transport and metabolism
	PA4111	Unclassified									PA4658	Function unknown									PA4481	Cell cycle control, cell division, chromosome partitioning									PA2930	Transcription									PA4533	Unclassified
	PA4112	Signal transduction mechanisms									PA4665	Translation, ribosomal structure and biogenesis									PA4484	Translation, ribosomal structure and biogenesis									PA2931	Transcription									PA4539	General function prediction only
	PA4129	Function unknown									PA4666	Coenzyme transport and metabolism									PA4498	Amino acid transport and metabolism									PA2949	Lipid transport and metabolism									PA4573	Unclassified
	PA4130	Inorganic ion transport and metabolism									PA4667	General function prediction only									PA4535	Unclassified									PA2957	Transcription									PA4584	General function prediction only
	PA4131	Energy production and conversion									PA4673	Translation, ribosomal structure and biogenesis									PA4536	Function unknown									PA2959	Replication, recombination and repair									PA4590	Unclassified
	PA4132	Transcription									PA4684	Unclassified									PA4537	Unclassified									PA2963	General function prediction only									PA4604	General function prediction only
	PA4133	Posttranslational modification, protein turnover, chaperones									PA4689	General function prediction only									PA4545	General function prediction only									PA2975	Translation, ribosomal structure and biogenesis									PA4605	Function unknown
	PA4134	Unclassified									PA4695	Amino acid transport and metabolism									PA4547	Signal transduction mechanisms									PA2976	Translation, ribosomal structure and biogenesis									PA4609	Posttranslational modification, protein turnover, chaperones
	PA4141	Unclassified									PA4712	Unclassified									PA4549	Cell motility									PA2977	Cell wall-membrane-envelope biogenesis									PA4618	Posttranslational modification, protein turnover, chaperones
	PA4142	Cell wall-membrane-envelope biogenesis									PA4720	Translation, ribosomal structure and biogenesis									PA4566	General function prediction only									PA2978	Signal transduction mechanisms									PA4624	Intracellular trafficking, secretion, and vesicular transport
	PA4162	Lipid transport and metabolism									PA4734	Function unknown									PA4567	Translation, ribosomal structure and biogenesis									PA2983	Intracellular trafficking, secretion, and vesicular transport									PA4635	Function unknown
	PA4209	Translation, ribosomal structure and biogenesis									PA4742	Translation, ribosomal structure and biogenesis									PA4568	Translation, ribosomal structure and biogenesis									PA2985	Function unknown									PA4637	Unclassified
	PA4210	General function prediction only									PA4745	Transcription									PA4576	Posttranslational modification, protein turnover, chaperones									PA2986	Cell wall-membrane-envelope biogenesis									PA4677	Amino acid transport and metabolism
	PA4211	General function prediction only									PA4764	Inorganic ion transport and metabolism									PA4596	Unclassified									PA2987	Defense mechanisms									PA4702	Function unknown
	PA4217	Coenzyme transport and metabolism									PA4766	Function unknown									PA4599	Cell wall-membrane-envelope biogenesis									PA3002	Replication, recombination and repair									PA4707	Inorganic ion transport and metabolism
	PA4291	Unclassified									PA4782	Unclassified									PA4606	Signal transduction mechanisms									PA3003	Unclassified									PA4710	Inorganic ion transport and metabolism
	PA4296	Signal transduction mechanisms									PA4790	Coenzyme transport and metabolism									PA4627	Translation, ribosomal structure and biogenesis									PA3013	Lipid transport and metabolism									PA4736	Unclassified
	PA4304	Intracellular trafficking, secretion, and vesicular transport									PA4791	Unclassified									PA4639	Unclassified									PA3016	Unclassified									PA4737	Unclassified
	PA4306	Intracellular trafficking, secretion, and vesicular transport									PA4807	Translation, ribosomal structure and biogenesis									PA4645	Nucleotide transport and metabolism									PA3020	Cell wall-membrane-envelope biogenesis									PA4749	Carbohydrate transport and metabolism
	PA4311	Cell wall-membrane-envelope biogenesis									PA4821	Defense mechanisms									PA4662	Cell wall-membrane-envelope biogenesis									PA3026	Energy production and conversion									PA4820	Function unknown
	PA4312	General function prediction only									PA4822	Inorganic ion transport and metabolism									PA4672	Translation, ribosomal structure and biogenesis									PA3028	Coenzyme transport and metabolism									PA4826	Unclassified
	PA4344	General function prediction only									PA4827	Secondary metabolites biosynthesis, transport and catabolism									PA4686	Cell cycle control, cell division, chromosome partitioning									PA3038	Unclassified									PA4834	Carbohydrate transport and metabolism
	PA4377	Unclassified									PA4833	General function prediction only									PA4690	Unclassified									PA3050	Nucleotide transport and metabolism									PA4835	Function unknown
	PA4401	Posttranslational modification, protein turnover, chaperones									PA4839	Amino acid transport and metabolism									PA4692	General function prediction only									PA3074	General function prediction only									PA4869	Unclassified
	PA4410	Cell wall-membrane-envelope biogenesis									PA4844	Cell motility									PA4694	Amino acid transport and metabolism									PA3081	Unclassified									PA4879	Cell wall-membrane-envelope biogenesis
	PA4413	Cell cycle control, cell division, chromosome partitioning									PA4849	Unclassified									PA4699	Coenzyme transport and metabolism									PA3094	Transcription									PA4881	Unclassified
	PA4527	Unclassified									PA4866	Cell wall-membrane-envelope biogenesis									PA4711	Inorganic ion transport and metabolism									PA3096	Intracellular trafficking, secretion, and vesicular transport									PA4895	Inorganic ion transport and metabolism
	PA4550	Cell motility									PA4877	Unclassified									PA4723	Signal transduction mechanisms									PA3097	Intracellular trafficking, secretion, and vesicular transport									PA4910	Amino acid transport and metabolism
	PA4552	Cell motility									PA4882	General function prediction only									PA4729	Coenzyme transport and metabolism									PA3098	Intracellular trafficking, secretion, and vesicular transport									PA4912	Amino acid transport and metabolism
	PA4555	Unclassified									PA4885	Signal transduction mechanisms									PA4732	Carbohydrate transport and metabolism									PA3099	Cell motility									PA4924	Cell wall-membrane-envelope biogenesis
	PA4556	Cell motility									PA4886	Signal transduction mechanisms									PA4740	Translation, ribosomal structure and biogenesis									PA3103	Cell motility									PA4973	Coenzyme transport and metabolism
	PA4586	Unclassified									PA4888	Lipid transport and metabolism									PA4741	Translation, ribosomal structure and biogenesis									PA3104	Unclassified									PA4993	Unclassified
	PA4587	Inorganic ion transport and metabolism									PA4899	Energy production and conversion									PA4743	Translation, ribosomal structure and biogenesis									PA3105	Cell motility									PA4999	Cell wall-membrane-envelope biogenesis
	PA4594	Defense mechanisms									PA4905	Energy production and conversion									PA4763	Replication, recombination and repair									PA3112	Lipid transport and metabolism									PA5026	Secondary metabolites biosynthesis, transport and catabolism
	PA4607	Unclassified									PA4928	Energy production and conversion									PA4765	Translation, ribosomal structure and biogenesis									PA3119	Coenzyme transport and metabolism									PA5038	Amino acid transport and metabolism
	PA4614	Cell wall-membrane-envelope biogenesis									PA4930	Cell wall-membrane-envelope biogenesis									PA4778	Transcription									PA3120	Amino acid transport and metabolism									PA5076	Amino acid transport and metabolism
	PA4616	Carbohydrate transport and metabolism									PA4943	General function prediction only									PA4793	Unclassified									PA3130	General function prediction only									PA5116	Transcription
	PA4634	Function unknown									PA4949	Function unknown									PA4847	Lipid transport and metabolism									PA3135	Transcription									PA5127	Translation, ribosomal structure and biogenesis
	PA4648	Function unknown									PA4950	Energy production and conversion									PA4848	Lipid transport and metabolism									PA3139	Amino acid transport and metabolism									PA5135	Function unknown
	PA4650	Function unknown									PA4983	Signal transduction mechanisms									PA4853	Transcription									PA3163	Nucleotide transport and metabolism									PA5137	Amino acid transport and metabolism
[truncated: 2,117 more rows]
[truncated: 242 more columns]

## Sheet: Type 2
GSE52445
[truncated: 16,651 more rows]
[truncated: 83 more columns]
